# Supplementary material for: Characterization of Holstein and Normande whole milk miRNomes highlights breed specificities
Source: Sci Rep. 2019 Dec 30;9:20345. doi: 10.1038/s41598-019-56690-7 (PMC6937266; doi:10.1038/s41598-019-56690-7)
Supplement: Supplementary file 1 — Supplementary Table. [file 41598_2019_56690_MOESM1_ESM.xlsx]

## Sheet: Suppl table 1
Supplementary Table - Sequencing reads per individual								Legend	In purple: microRNA only detected in Holstein samples
									In green: microRNA only detected in Normande sample
									In orange: microRNA ranked in different RPM classes according to breeds
microRNA	H1	H2	H3	H4	H5	H6	H7	H8	H9	N1	N2	N3	N4	N5	N6	N7	N8
ami-miR-215-3p	48	26	0	18	49	65	134	233	9	59	9	1	31	88	52	32	20
bta-chr1_1_mt-3p	194	1590	31	198	1570	133	185	949	221	4958	1068	93	443	1541	321	802	2294
bta-chr1_1051_mt-5p	0	0	0	0	14	0	0	0	0	0	0	0	0	0	0	0	0
bta-chr1_1051_st-3p	0	0	0	0	0	0	0	0	0	0	3	0	0	0	0	0	0
bta-chr1_1144_mt-3p	0	0	0	0	7	0	0	2	0	0	0	0	0	3	0	11	0
bta-chr1_1246_mt-3p	0	0	0	0	9	0	0	3	0	0	0	0	0	0	0	0	0
bta-chr1_1267_mt-5p	0	0	0	0	0	0	0	0	0	0	0	0	0	0	0	0	10
bta-chr1_1307_st-3p	0	3	1	2	5	1	3	7	0	2	1	0	0	9	8	0	3
bta-chr1_1463_st-5p	0	0	0	0	0	0	1	0	0	11	1	0	0	0	0	0	0
bta-chr1_1472_mt-3p	1	14	0	0	14	0	0	24	0	33	10	0	11	14	6	22	15
bta-chr1_1580_mt-3p	0	0	0	0	9	0	0	0	0	0	0	0	0	0	0	0	0
bta-chr1_1580_st-5p	0	0	0	0	5	0	0	0	0	0	0	0	0	0	0	0	0
bta-chr1_1611_mt-5p	0	0	0	0	4	0	0	9	0	0	0	0	0	0	0	0	0
bta-chr1_1618_mt-5p	21	176	6	34	178	56	107	242	91	275	146	3	120	123	70	140	178
bta-chr1_170_mt-5p	0	0	0	0	0	0	0	12	0	0	0	0	0	0	0	0	0
bta-chr1_181_mt-3p	0	1	0	2	8	1	0	0	0	0	0	0	0	1	1	0	0
bta-chr1_20_mt-5p	0	0	0	0	9	0	0	0	0	0	0	0	0	0	0	0	0
bta-chr1_239_mt-3p	0	0	0	0	13	0	0	0	0	3	0	0	0	0	0	0	0
bta-chr1_26_mt-5p	0	0	0	0	10	0	0	0	0	0	0	0	0	0	0	0	0
bta-chr1_29_mt-3p	1	7	0	11	64	2	6	0	3	24	1	2	4	22	10	0	23
bta-chr1_298_mt-5p	0	0	0	0	8	0	0	0	0	1	0	0	0	0	0	0	1
bta-chr1_335_mt-3p	0	0	0	0	10	0	0	0	0	0	0	0	0	0	0	1	0
bta-chr1_343_mt-3p	0	1	1	0	0	0	0	0	0	0	0	0	0	0	0	0	0
bta-chr1_454_mt-5p	66	181	10	106	258	40	57	76	21	294	115	27	69	279	125	111	709
bta-chr1_461_mt-3p	6	76	1	6	3	2	5	16	3	21	6	4	11	27	5	0	0
bta-chr1_493_mt-3p	0	0	0	0	0	0	0	5	0	0	0	0	0	4	0	0	0
bta-chr1_582_mt-5p	0	3	0	0	0	0	0	13	8	0	5	0	0	39	0	1	17
bta-chr1_657_mt-3p	0	0	0	0	0	7	0	0	0	0	0	0	0	0	0	0	4
bta-chr1_697_mt-3p	0	0	0	0	0	0	0	10	0	0	0	0	0	0	0	3	0
bta-chr1_827_mt-3p	0	0	0	0	0	0	0	0	0	5	0	0	0	0	0	0	3
bta-chr1_835_mt-3p	153	813	25	141	1185	153	153	401	186	3851	907	71	496	1501	329	824	1553
bta-chr1_835_st-5p	0	0	0	0	0	0	0	1	0	0	0	0	0	0	0	0	1
bta-chr1_848_mt-5p	2827	12666	403	2532	16528	8150	2694	9126	3884	32165	11658	1299	6130	13020	4991	16799	17185
bta-chr1_863_mt-5p	0	0	0	0	0	0	0	0	0	28	0	0	0	0	0	0	0
bta-chr1_915_st-3p	0	0	0	0	0	0	0	1	0	0	0	0	0	3	0	0	0
bta-chr1_970_mt-3p	0	0	0	0	0	15	1	4	0	20	0	0	6	0	1	0	3
bta-chr10_1789_mt-3p	0	0	0	1	0	4	6	0	1	4	0	0	0	8	0	2	9
bta-chr10_1789_st-5p	0	0	0	0	0	0	0	0	0	4	1	0	0	0	0	0	0
bta-chr10_1827_mt-3p	0	1	0	0	0	0	0	9	0	3	0	0	0	8	0	0	0
bta-chr10_1828_mt-5p	0	1	0	5	7	2	0	9	0	7	0	0	0	11	0	1	3
bta-chr10_1834_mt-5p	1	4	0	0	10	1	2	3	0	0	10	0	2	9	1	3	1
bta-chr10_1968_mt-5p	0	0	0	0	9	0	0	0	0	0	0	0	0	0	0	0	0
bta-chr10_1968_st-3p	3	0	0	0	0	0	0	0	0	0	0	0	0	0	4	0	0
bta-chr10_1992_mt-5p	4	4	0	1	8	0	15	16	10	12	7	0	2	4	12	4	2
bta-chr10_1992_st-3p	0	0	0	2	1	0	0	0	0	0	0	0	0	0	0	0	0
bta-chr10_2066_mt-5p	320	1244	44	240	1471	513	1577	4789	771	2919	1054	127	901	4616	865	1145	2173
bta-chr10_2102_mt-5p	0	0	0	0	11	0	4	4	0	0	0	0	3	9	0	0	2
bta-chr10_2121_st-5p	0	0	0	0	0	2	0	0	0	0	0	0	0	0	0	0	0
bta-chr10_2256_mt-5p	0	0	0	0	0	0	9	0	0	0	0	0	0	0	0	0	0
bta-chr10_2274_mt-5p	41	274	1	17	57	98	54	99	33	102	42	7	33	26	21	11	47
bta-chr10_2274_st-3p	0	8	0	2	19	1	15	9	7	2	3	0	7	9	8	5	26
bta-chr10_2324_mt-5p	0	0	0	0	0	0	0	11	0	0	0	0	0	0	0	0	0
bta-chr10_2347_mt-3p	0	1	0	0	0	0	0	0	0	0	0	0	0	4	2	7	0
bta-chr10_2350_mt-5p	0	1	1	0	8	0	3	23	0	0	2	0	0	0	0	4	0
bta-chr10_2350_st-3p	0	0	0	0	0	0	3	0	0	2	1	0	0	2	0	0	0
bta-chr10_2461_mt-3p	174	745	41	144	1993	171	72	269	236	2477	1107	84	559	2041	452	815	1485
bta-chr10_2461_st-5p	0	0	0	0	0	0	0	0	0	0	1	0	0	0	0	0	0
bta-chr10_2492_st-3p	0	0	0	0	0	0	0	0	0	1	0	0	0	0	0	0	0
bta-chr10_2597_st-3p	0	0	0	0	0	0	1	0	0	2	0	1	0	0	6	0	0
bta-chr10_2657_mt-5p	0	0	0	0	0	0	0	0	0	0	0	0	0	2	0	0	0
bta-chr10_2831_mt-3p	0	0	0	0	0	0	0	9	0	0	0	0	0	0	0	0	0
bta-chr10_2831_st-5p	0	0	0	0	0	0	0	5	0	1	0	0	0	6	0	0	1
bta-chr10_2874_mt-3p	0	0	0	0	0	0	0	6	0	0	0	0	0	0	0	5	0
bta-chr10_2883_mt-5p	225915	149721	36140	98477	496396	337953	342770	301588	118973	389420	190585	27138	126944	289854	213682	150638	331108
bta-chr10_2883_st-3p	0	0	0	0	0	0	1	6	0	0	0	0	0	1	0	0	0
bta-chr10_2907_st-3p	0	4	0	0	0	0	0	0	5	0	0	0	0	0	0	0	0
bta-chr10_2931_mt-5p	6	3	1	0	22	5	7	27	6	7	6	0	7	23	2	6	9
bta-chr10_2952_mt-3p	0	3	0	0	15	14	15	17	6	0	0	0	2	10	2	5	3
bta-chr10_2958_mt-3p	0	0	0	0	10	0	0	0	0	0	0	0	0	0	0	0	0
bta-chr10_2958_st-5p	0	2	0	0	0	0	0	0	0	0	0	0	0	0	0	0	0
bta-chr10_2960_mt-3p	1	0	0	0	0	0	0	8	0	0	0	0	0	0	0	0	0
bta-chr10_2962_mt-3p	753	7607	263	518	8084	1202	1404	3631	718	30690	9974	1164	2161	7490	2300	5282	10801
bta-chr10_2989_st-5p	0	0	0	0	0	0	0	0	0	0	0	0	0	0	0	0	7
bta-chr10_3011_mt-5p	0	0	0	0	0	1	0	0	0	0	0	0	9	0	0	0	0
bta-chr10_3045_st-5p	1	0	0	0	0	0	0	0	0	0	0	0	0	0	0	0	0
bta-chr10_3159_mt-5p	0	2	0	0	4	0	0	4	0	15	0	1	2	36	1	16	17
bta-chr10_3270_mt-3p	0	0	0	0	9	0	0	0	0	0	0	0	0	0	1	0	0
bta-chr10_3281_mt-5p	425	1352	57	315	1795	227	263	1035	320	5395	1512	112	724	2118	531	1127	2260
bta-chr10_3287_mt-5p	0	0	0	0	0	0	0	0	0	5	3	1	0	0	0	0	0
bta-chr11_3342_mt-5p	0	4	0	0	0	3	3	5	0	10	1	0	7	7	4	0	0
bta-chr11_3378_mt-5p	0	3	0	0	4	6	0	5	5	0	0	0	1	1	0	0	1
bta-chr11_3465_mt-3p	1	1	0	0	7	0	0	7	4	14	5	0	0	2	4	1	8
bta-chr11_3504_mt-5p	0	3	0	0	0	0	0	1	0	5	2	0	0	6	0	0	2
bta-chr11_3507_mt-3p	0	0	0	0	0	0	5	8	0	5	0	0	0	4	0	0	5
bta-chr11_3575_mt-3p	0	0	0	0	0	0	0	0	0	0	0	0	10	0	0	0	0
bta-chr11_3595_mt-3p	1	0	0	2	4	5	9	3	5	10	1	0	7	4	3	0	1
bta-chr11_3595_st-5p	0	0	0	0	0	0	0	0	0	0	0	0	5	0	0	0	0
bta-chr11_3704_mt-5p	9	12	0	0	8	12	9	0	15	6	0	0	10	10	7	3	18
bta-chr11_3750_mt-5p	0	1	0	0	0	0	0	0	0	1	2	0	0	0	1	0	0
bta-chr11_3797_mt-3p	3	1	0	0	1	0	0	0	0	0	0	0	4	10	0	0	3
bta-chr11_3812_mt-5p	0	3	0	0	6	2	0	0	0	1	4	0	8	3	0	1	0
bta-chr11_3815_mt-5p	18	2	0	0	6	7	2	6	10	5	1	1	1	13	20	2	4
bta-chr11_3815_st-3p	4	2	0	0	23	15	5	16	3	4	3	0	1	8	5	10	6
bta-chr11_3821_mt-3p	0	0	0	0	0	0	4	3	0	0	0	0	4	1	0	0	1
bta-chr11_3917_st-5p	0	0	0	0	0	5	0	0	0	0	0	0	0	0	0	0	0
bta-chr11_3977_mt-3p	0	0	0	0	12	0	0	0	0	0	0	0	0	0	0	0	0
bta-chr11_4013_mt-3p	255	2646	45	121	2750	348	514	1792	252	14184	3330	191	922	2548	581	2092	2158
bta-chr11_4089_mt-3p	0	0	0	0	1	2	3	13	1	0	5	0	0	0	4	1	3
bta-chr11_4089_st-5p	0	0	0	0	1	0	0	0	0	0	0	0	0	0	0	0	0
bta-chr11_4102_mt-5p	0	0	0	0	9	0	0	0	0	0	0	0	0	0	0	0	0
bta-chr11_4103_mt-3p	0	0	0	0	0	0	0	6	0	0	0	0	0	0	0	0	0
bta-chr11_4109_mt-3p	0	0	0	0	0	0	0	0	10	0	0	0	0	0	0	0	0
bta-chr11_4116_mt-5p	0	0	0	0	0	0	0	0	6	0	0	0	0	0	0	0	0
bta-chr11_4122_mt-5p	0	0	0	0	0	0	0	0	0	6	1	0	0	0	1	0	0
bta-chr11_4139_mt-3p	180	1869	38	162	84	96	889	30	62	7960	1458	49	148	313	86	15	36
bta-chr11_4146_mt-5p	5	10	0	0	41	0	1	36	5	62	27	3	11	29	5	23	23
bta-chr11_4189_mt-5p	0	0	0	0	0	0	0	0	0	5	2	0	0	0	0	0	2
bta-chr11_4235_mt-5p	7	2	0	1	6	8	9	8	12	8	11	0	10	22	6	7	11
bta-chr11_4245_st-3p	0	1	0	0	5	1	2	26	6	4	4	1	5	21	17	5	9
bta-chr11_4246_st-5p	0	0	0	0	1	0	0	1	0	1	0	0	1	0	1	1	0
bta-chr11_4270_st-3p	0	0	0	0	10	0	0	0	0	0	0	0	0	0	0	0	0
bta-chr11_4477_mt-5p	0	0	0	0	8	0	0	0	0	0	0	0	0	0	0	0	3
bta-chr11_4493_st-5p	0	0	0	0	3	1	0	0	0	1	2	0	0	0	0	0	1
bta-chr11_4549_mt-5p	0	6	1	0	7	2	0	7	2	0	0	0	0	5	0	0	0
bta-chr11_4549_st-3p	1	2	0	0	0	0	0	2	0	1	0	0	0	4	0	3	1
bta-chr11_4554_mt-3p	9	8	2	4	34	3	0	7	16	14	8	1	7	11	12	2	18
bta-chr11_4625_st-3p	0	2	0	1	7	3	0	10	2	4	0	0	0	4	0	0	0
bta-chr11_4660_mt-3p	6	7	0	1	37	5	6	1	4	17	12	2	3	11	2	7	10
bta-chr11_4766_mt-5p	5	34	0	2	59	8	5	4	4	159	92	3	19	56	7	52	30
bta-chr11_4766_st-3p	0	0	0	0	0	0	0	0	0	0	2	0	0	0	0	0	0
bta-chr11_4782_mt-3p	1	4	0	3	0	19	5	7	13	0	0	1	0	13	2	3	1
bta-chr11_4787_mt-5p	0	0	0	0	12	0	0	0	0	0	0	0	0	0	0	0	0
bta-chr11_4818_mt-3p	0	0	0	0	0	0	0	5	0	0	0	0	0	0	0	6	5
bta-chr11_4827_mt-5p	0	0	0	0	0	0	2	3	0	0	0	0	0	11	0	0	8
bta-chr11_4878_mt-3p	0	3	0	0	6	0	3	0	0	0	0	0	0	5	0	0	0
bta-chr11_4896_mt-3p	691	6574	176	475	7684	674	522	2594	941	14063	5921	469	1810	5680	1574	3659	4964
bta-chr11_4985_mt-5p	0	0	0	0	0	0	5	0	1	0	4	0	0	0	0	0	0
bta-chr11_4994_mt-3p	0	0	0	0	0	0	0	10	5	4	0	0	0	1	0	0	0
bta-chr11_5002_mt-3p	3	0	0	0	0	0	0	6	0	0	0	0	0	0	0	0	0
bta-chr11_5023_mt-5p	0	3	0	1	6	4	28	9	6	8	0	0	2	4	1	23	14
bta-chr11_5053_mt-5p	4	0	0	0	5	3	0	3	0	3	2	0	0	0	0	0	4
bta-chr11_5053_st-3p	0	0	0	0	0	0	0	0	3	0	0	0	3	0	0	0	0
bta-chr11_5120_mt-3p	17	170	6	22	167	20	6	25	27	573	172	13	38	225	27	61	225
bta-chr11_5123_mt-5p	0	4	0	4	1	3	2	7	0	0	2	0	0	4	0	0	0
bta-chr11_5123_st-3p	0	0	0	0	0	0	0	0	0	0	1	0	0	0	0	0	0
bta-chr11_5129_mt-5p	0	0	0	0	11	0	0	0	0	2	0	0	1	0	1	1	0
bta-chr11_5135_mt-5p	0	1	0	0	9	0	0	0	0	0	0	0	0	0	0	0	0
bta-chr12_5222_mt-5p	0	0	0	0	0	0	0	0	0	0	0	0	0	7	0	0	0
bta-chr12_5310_st-3p	0	0	0	0	0	0	0	0	0	1	0	0	0	0	0	3	0
bta-chr12_5335_mt-3p	0	0	0	0	0	0	0	10	0	0	0	0	0	6	0	0	0
bta-chr12_5381_mt-3p	0	0	0	0	0	0	0	0	0	2	0	1	6	2	0	6	3
bta-chr12_5413_mt-3p	7	4	0	2	18	1	4	1	35	7	5	2	10	55	4	9	6
bta-chr12_5438_mt-5p	0	9	0	3	15	5	3	7	2	29	4	3	17	27	1	0	2
bta-chr12_5583_mt-3p	0	0	0	0	0	0	0	0	0	0	0	0	0	9	2	3	0
bta-chr12_5583_st-5p	0	1	0	0	0	0	0	0	0	0	3	0	0	0	6	0	1
bta-chr12_5617_mt-3p	0	1	0	2	11	8	0	0	0	6	0	0	0	6	0	0	1
bta-chr12_5617_st-5p	0	0	0	0	0	0	0	3	0	0	0	0	0	0	0	0	0
bta-chr12_5621_mt-3p	0	0	0	0	0	1	1	0	0	5	1	0	0	1	0	1	2
bta-chr12_5634_mt-5p	0	1	0	2	6	0	0	0	0	0	0	0	0	5	0	0	3
bta-chr12_5640_mt-5p	42	194	4	94	397	16	58	271	32	639	216	13	50	313	45	102	268
bta-chr12_5642_mt-5p	682	2751	82	699	3966	461	314	1549	640	7860	2643	156	873	2363	580	2581	3739
bta-chr12_5668_mt-3p	0	0	0	0	0	0	0	13	0	0	0	0	0	0	0	0	0
bta-chr12_5701_mt-5p	623	2848	102	589	4049	363	458	2019	806	11208	3950	339	1836	8034	1393	3087	4754
bta-chr12_5715_mt-5p	10	29	1	0	57	11	64	54	10	116	7	9	33	80	86	21	80
bta-chr12_5715_st-3p	0	0	0	0	0	0	0	5	0	0	0	0	0	0	0	0	0
bta-chr12_5735_mt-5p	0	0	0	0	0	0	14	0	0	0	0	0	0	0	0	0	0
bta-chr12_5808_st-5p	0	0	0	0	0	0	0	0	1	0	0	0	0	0	0	0	0
bta-chr12_5832_mt-3p	162	1053	28	187	1560	149	180	895	347	3930	1492	128	771	3126	587	1384	1751
bta-chr12_5838_mt-3p	0	0	0	0	0	1	2	0	3	4	0	0	0	5	2	5	0
bta-chr12_5846_mt-3p	2	5	0	2	22	0	9	2	15	6	9	0	0	2	1	5	0
bta-chr12_5846_st-5p	4	0	0	0	5	1	0	0	0	0	0	0	4	0	0	0	0
bta-chr12_5880_mt-3p	6	0	0	4	67	24	56	115	3	1	2	0	0	49	30	0	0
bta-chr12_5880_st-5p	0	0	0	0	0	0	0	0	0	1	0	0	0	0	0	0	0
bta-chr12_5951_mt-5p	0	8	1	0	17	1	0	0	5	18	4	0	0	2	12	8	9
bta-chr12_5951_st-3p	0	0	0	0	0	0	0	5	0	0	0	0	0	1	0	0	0
bta-chr12_6026_mt-3p	13	7	0	1	38	6	11	41	16	7	4	0	0	4	8	0	3
bta-chr12_6026_st-5p	0	0	0	0	0	0	3	0	0	0	0	0	0	2	0	1	7
bta-chr12_6041_mt-5p	0	0	0	0	0	0	1	0	0	10	0	0	0	0	0	0	0
bta-chr12_6044_mt-3p	0	0	0	0	0	0	0	5	0	0	0	0	0	4	3	0	0
bta-chr13_6113_mt-5p	1	13	0	0	9	0	2	2	2	61	21	1	5	8	3	7	12
bta-chr13_6115_mt-5p	29	182	1	15	183	18	19	111	35	506	190	14	92	227	40	118	246
bta-chr13_6140_st-3p	0	0	0	0	0	2	0	0	0	0	0	0	5	0	0	0	0
bta-chr13_6142_mt-5p	0	0	0	0	0	0	2	0	0	0	1	0	0	1	0	7	0
bta-chr13_6176_st-3p	0	0	0	1	5	0	0	0	0	0	0	0	0	0	0	0	0
bta-chr13_6190_st-3p	0	0	0	0	4	0	0	0	0	0	0	0	0	0	0	0	0
bta-chr13_6194_mt-5p	0	12	1	0	2	0	6	0	0	3	0	3	0	2	1	3	9
bta-chr13_6196_mt-5p	195	1350	45	144	1585	133	315	1574	383	3803	1791	101	695	2054	560	1168	1774
bta-chr13_6224_mt-5p	0	0	0	0	0	0	0	0	0	3	0	0	0	5	0	0	0
bta-chr13_6365_mt-3p	0	0	0	0	0	0	0	0	0	9	0	0	0	0	0	0	0
bta-chr13_6395_mt-3p	6	0	0	0	0	0	3	0	0	0	0	0	0	0	0	0	0
bta-chr13_6402_mt-5p	0	3	0	1	10	0	0	8	0	1	0	0	5	4	0	0	0
bta-chr13_6418_mt-5p	0	0	0	0	0	0	0	9	0	0	0	0	0	0	0	0	0
bta-chr13_6468_mt-5p	0	3	0	0	6	4	7	13	2	15	0	1	0	9	6	0	8
bta-chr13_6528_mt-5p	0	0	0	0	11	0	0	0	0	0	0	0	0	0	0	0	0
bta-chr13_6559_mt-3p	2	0	2	0	5	6	0	6	0	0	0	0	6	11	1	5	4
bta-chr13_6559_st-5p	0	0	0	0	0	0	0	0	0	0	0	1	0	0	4	0	0
bta-chr13_6587_mt-3p	2	2	0	0	9	0	0	0	1	0	0	0	0	0	0	0	0
bta-chr13_6603_mt-3p	0	0	0	0	10	0	0	0	0	0	0	0	0	0	0	0	0
bta-chr13_6634_mt-5p	22	91	4	35	146	14	24	58	8	252	57	7	12	122	25	31	131
bta-chr13_6644_mt-5p	0	0	0	0	11	8	0	6	0	0	3	0	0	0	0	0	0
bta-chr13_6701_mt-3p	52	75	6	15	211	138	73	89	39	177	45	10	84	94	52	54	71
bta-chr13_6701_st-5p	8	71	2	27	170	45	51	69	29	69	32	8	50	124	35	53	112
bta-chr13_6760_mt-5p	0	26	1	2	17	0	0	29	6	14	23	4	7	29	9	12	37
bta-chr13_6882_mt-3p	0	0	0	4	0	0	2	0	0	6	3	0	0	1	0	0	5
bta-chr13_6882_st-5p	2	4	0	0	0	0	0	0	0	0	0	0	0	0	0	0	0
bta-chr13_6919_mt-5p	0	0	0	0	0	0	0	0	0	0	0	0	11	0	0	0	0
bta-chr13_6927_mt-5p	0	0	0	0	0	0	0	0	0	0	0	0	11	0	0	0	0
bta-chr13_6953_mt-5p	3	0	0	0	1	6	0	0	5	0	0	0	0	0	5	2	4
bta-chr13_6989_mt-3p	0	0	0	0	5	0	0	0	0	0	0	0	0	0	0	0	0
bta-chr13_6989_st-5p	0	1	0	0	2	0	0	0	0	6	0	0	0	3	0	0	0
bta-chr13_7003_mt-5p	0	1	0	3	20	3	0	0	4	6	5	0	0	7	2	9	0
bta-chr13_7083_mt-5p	1	7	0	0	0	2	8	20	0	2	0	0	0	1	0	0	0
bta-chr13_7135_st-3p	0	0	0	0	0	0	0	0	0	1	0	0	0	0	0	0	0
bta-chr13_7172_mt-3p	0	0	0	0	0	0	0	0	0	0	0	0	0	1	0	9	0
bta-chr13_7178_st-5p	0	0	0	0	0	0	0	0	0	0	0	0	0	3	0	0	0
bta-chr13_7187_st-3p	0	0	0	0	0	0	0	0	0	2	0	0	0	4	0	0	4
bta-chr13_7188_mt-3p	0	2	0	0	3	0	6	0	2	0	0	0	0	1	2	0	2
bta-chr13_7295_mt-5p	0	0	0	0	2	0	0	0	0	8	4	0	0	2	2	0	0
bta-chr13_7316_mt-5p	0	0	0	0	12	0	0	0	0	0	0	0	0	0	0	0	0
bta-chr13_7317_mt-5p	0	0	0	0	0	0	0	21	0	0	0	0	0	0	0	0	0
bta-chr13_7324_st-5p	0	5	0	0	0	0	0	0	0	0	0	0	0	0	0	0	0
bta-chr13_7354_mt-3p	0	0	0	0	0	0	0	0	0	0	0	0	0	0	0	0	4
bta-chr13_7394_mt-3p	0	0	0	0	11	0	0	0	0	0	0	0	0	0	0	0	0
bta-chr13_7412_mt-3p	13	7	0	3	38	6	9	41	22	8	4	0	0	4	8	0	5
bta-chr14_7458_mt-5p	6	7	0	41	43	12	19	31	384	22	10	0	1	126	10	7	59
bta-chr14_7467_mt-3p	0	0	0	0	0	0	0	13	0	0	0	0	0	0	0	0	0
bta-chr14_7471_mt-3p	0	0	0	0	0	0	0	0	0	2	0	0	9	0	0	0	0
bta-chr14_7471_st-5p	0	0	0	0	0	0	0	0	0	0	0	0	0	3	0	0	0
bta-chr14_7478_mt-5p	0	0	0	0	12	0	0	0	0	0	0	0	0	0	0	0	0
bta-chr14_7495_mt-3p	6	14	0	0	66	12	5	25	4	21	8	0	5	25	13	25	8
bta-chr14_7495_st-5p	0	0	0	2	0	0	0	0	0	0	0	0	0	0	1	0	0
bta-chr14_7536_mt-5p	3	14	0	5	17	7	22	93	23	63	17	1	13	23	16	7	12
bta-chr14_7638_mt-5p	0	3	0	0	6	0	0	0	0	0	0	1	0	4	0	0	0
bta-chr14_7669_mt-3p	0	1	0	0	5	0	0	0	0	1	0	0	0	0	0	0	0
bta-chr14_7818_mt-3p	0	0	0	0	0	0	0	11	1	0	0	0	0	7	1	1	3
bta-chr14_7867_mt-3p	0	0	0	0	11	0	0	0	0	0	0	0	0	0	0	0	0
bta-chr14_7874_mt-5p	1	0	0	0	10	0	0	0	0	0	0	0	0	0	0	0	0
bta-chr14_8004_mt-5p	0	0	0	0	9	0	0	0	0	0	0	0	0	0	0	0	0
bta-chr14_8056_mt-3p	0	0	0	0	0	0	0	0	0	16	2	1	0	1	0	0	0
bta-chr14_8056_st-5p	0	0	0	0	1	0	0	0	0	0	0	0	0	0	0	0	0
bta-chr14_8078_st-5p	0	0	0	0	0	0	0	0	0	0	0	0	0	5	0	0	0
bta-chr14_8079_mt-5p	0	0	0	0	0	0	0	0	0	0	0	0	0	10	0	0	0
bta-chr14_8086_mt-3p	156	209	7	89	477	176	308	1184	226	386	140	14	157	180	282	131	230
bta-chr14_8098_mt-3p	0	5	0	0	8	2	0	7	4	11	0	0	0	5	5	6	8
bta-chr14_8118_mt-3p	3	11	0	2	15	10	15	24	13	14	7	0	3	27	8	5	10
bta-chr14_8195_mt-5p	0	3	0	2	8	2	0	3	0	54	0	0	1	3	55	1	0
bta-chr14_8226_mt-3p	293	2811	72	174	3385	318	582	3238	679	8763	3023	168	1786	3055	1089	2843	3358
bta-chr14_8268_mt-3p	0	1	0	0	0	0	0	6	0	1	0	0	0	3	0	0	0
bta-chr14_8276_st-5p	0	0	0	0	0	0	0	0	0	0	0	0	0	0	0	0	4
bta-chr14_8347_mt-5p	0	0	0	0	0	0	0	0	0	12	2	0	0	0	0	0	0
bta-chr14_8440_mt-3p	0	0	0	0	0	0	0	0	2	5	0	0	0	0	0	0	0
bta-chr15_8501_mt-5p	1	9	3	2	35	1	1	13	2	45	13	2	7	21	6	6	41
bta-chr15_8508_mt-5p	25	22	2	13	87	11	12	38	17	69	41	4	19	74	32	33	62
bta-chr15_8508_st-3p	0	0	0	0	0	0	0	0	0	0	0	0	0	2	0	0	0
bta-chr15_8564_st-3p	0	0	0	0	0	0	0	0	0	0	0	0	0	4	0	0	0
bta-chr15_8590_mt-5p	0	0	0	0	12	8	0	8	0	0	0	0	0	5	1	5	4
bta-chr15_8716_mt-3p	0	0	0	0	5	0	7	0	0	0	0	0	0	0	0	0	0
bta-chr15_8741_mt-3p	4	3	0	0	22	3	0	12	0	24	7	0	7	15	4	20	9
bta-chr15_8753_mt-3p	0	2	0	0	4	0	0	0	0	0	0	0	0	0	5	0	0
bta-chr15_8811_st-5p	0	0	0	0	0	1	0	1	0	1	0	0	0	8	0	0	6
bta-chr15_8816_mt-5p	0	0	0	0	11	0	0	0	0	0	0	0	0	0	0	0	0
bta-chr15_8949_mt-3p	0	2	0	0	0	0	0	0	0	0	2	0	1	1	0	0	0
bta-chr15_8984_st-3p	0	0	0	0	0	3	0	0	0	0	0	0	0	0	0	0	0
bta-chr15_9049_mt-3p	0	0	0	0	11	0	0	0	0	0	0	0	0	0	0	0	0
bta-chr15_9122_mt-5p	0	7	1	0	0	0	0	0	0	13	5	0	3	8	0	4	3
bta-chr15_9172_mt-5p	845	1892	102	658	2205	386	472	1619	650	8885	2821	257	1198	2943	1182	1784	3667
bta-chr15_9217_mt-3p	0	0	0	4	12	0	5	7	0	3	0	0	0	0	4	0	2
bta-chr15_9220_mt-5p	5	0	0	1	17	1	3	16	11	3	9	1	6	4	5	1	9
bta-chr15_9224_st-3p	0	0	0	0	0	0	0	0	0	0	1	0	0	0	2	0	0
bta-chr15_9266_mt-5p	0	0	0	0	0	0	0	0	0	5	0	0	0	4	0	0	0
bta-chr15_9301_mt-5p	0	0	0	0	0	0	0	8	0	4	4	1	7	1	0	1	0
bta-chr15_9407_mt-5p	0	0	0	0	0	0	14	0	4	3	0	0	0	3	0	0	0
bta-chr15_9554_mt-3p	4	0	0	0	0	0	0	2	5	0	0	0	0	0	0	0	0
bta-chr15_9568_mt-3p	0	0	0	0	0	0	0	0	0	3	1	1	0	3	3	2	1
bta-chr15_9568_st-5p	0	0	0	0	1	0	0	0	0	0	0	0	0	0	0	0	0
bta-chr15_9612_mt-3p	0	0	0	0	11	0	0	0	0	0	0	0	0	0	0	0	0
bta-chr15_9652_mt-3p	0	3	0	0	7	1	0	0	0	1	0	0	0	0	0	0	0
bta-chr15_9688_mt-3p	0	0	0	0	17	0	0	0	0	0	1	0	0	2	0	2	0
bta-chr15_9697_mt-5p	5	35	1	8	105	19	11	57	25	83	53	8	72	199	48	26	62
bta-chr15_9702_mt-3p	3	5	0	0	6	1	5	0	0	4	0	0	0	0	0	0	0
bta-chr15_9702_st-5p	0	0	0	0	0	0	0	0	0	0	0	0	0	1	0	0	0
bta-chr15_9828_mt-3p	1	3	0	0	1	0	1	0	0	3	10	1	1	58	1	0	2
bta-chr15_9846_mt-3p	0	0	0	0	0	0	0	12	0	0	0	0	0	0	0	0	0
bta-chr16_10072_mt-3p	13	3	0	8	18	6	7	3	9	6	1	1	3	4	11	5	0
bta-chr16_10146_mt-5p	59	195	22	62	462	47	77	306	126	1474	638	60	250	1863	266	370	479
bta-chr16_10217_mt-3p	2	0	0	0	0	0	0	0	0	0	0	0	0	0	4	0	0
bta-chr16_10364_mt-5p	0	0	0	0	10	0	0	0	0	0	0	0	0	0	0	0	0
bta-chr16_10424_mt-5p	1	1	0	0	4	2	6	17	1	2	3	0	0	16	10	2	1
bta-chr16_10494_st-3p	0	0	0	0	0	0	0	0	0	0	4	0	2	0	0	0	0
bta-chr16_10509_mt-3p	1	0	0	0	0	0	0	0	0	4	0	0	0	1	0	0	2
bta-chr16_10535_mt-3p	2	1	0	1	0	3	1	4	1	0	1	1	0	0	0	0	0
bta-chr16_10542_st-3p	0	0	0	0	0	0	0	0	0	0	0	0	0	2	0	0	0
bta-chr16_10639_mt-5p	4	3	0	0	1	0	8	0	2	4	6	0	6	2	0	5	1
bta-chr16_10646_mt-3p	1	9	3	2	26	3	8	14	12	34	14	0	8	128	28	16	28
bta-chr16_10646_st-5p	38	115	4	34	339	51	60	296	66	621	127	21	116	557	140	166	284
bta-chr16_10859_st-3p	0	0	0	0	0	8	1	4	2	5	0	0	5	7	0	0	0
bta-chr16_10876_mt-3p	13	20	0	8	66	16	17	58	42	13	11	1	36	72	31	21	19
bta-chr16_10963_mt-5p	0	1	0	0	8	0	0	6	0	7	2	0	0	9	2	0	1
bta-chr16_10985_mt-5p	14	11	0	6	21	18	5	12	4	11	7	0	4	16	18	1	11
bta-chr16_10985_st-3p	0	0	0	0	0	0	0	0	0	0	0	1	0	1	0	0	0
bta-chr16_11037_mt-5p	0	0	0	0	0	4	0	0	0	9	0	0	7	0	0	0	0
bta-chr16_11041_mt-5p	0	0	0	2	3	0	8	0	0	0	0	0	0	0	0	0	12
bta-chr16_11041_st-3p	0	0	0	0	0	0	0	0	0	0	0	0	0	0	0	1	0
bta-chr16_11133_mt-5p	7	3	0	2	7	0	0	0	0	0	0	0	0	7	0	0	0
bta-chr16_11133_st-3p	0	0	0	0	0	0	0	0	0	0	0	0	1	0	0	0	0
bta-chr16_11162_mt-3p	0	4	0	0	0	4	0	14	2	3	0	0	0	0	0	14	1
bta-chr16_11192_mt-3p	6	34	0	3	23	32	19	46	14	84	39	6	22	65	27	16	34
bta-chr16_11229_mt-3p	0	3	0	0	0	0	1	0	0	0	0	0	8	3	0	5	0
bta-chr16_11229_st-5p	0	0	0	2	8	3	0	0	3	0	4	0	0	0	3	1	0
bta-chr16_11268_mt-3p	0	5	0	0	1	0	1	2	4	39	3	0	4	2	0	4	1
bta-chr16_9980_mt-5p	0	0	0	0	7	0	0	0	0	2	0	0	0	0	0	0	0
bta-chr16_9999_mt-3p	9127	27060	2036	8070	54623	11362	10334	15964	7799	84040	20600	5610	15632	49625	24298	36421	26744
bta-chr17_11302_mt-5p	2	7	0	0	11	4	18	19	0	6	12	0	17	10	1	3	2
bta-chr17_11302_st-3p	0	3	0	0	0	0	0	0	0	0	0	0	0	0	0	0	0
bta-chr17_11303_mt-3p	0	12	0	0	11	0	0	6	0	7	1	0	0	11	6	0	0
bta-chr17_11433_mt-3p	0	0	0	0	0	0	0	0	0	0	0	0	0	0	0	5	0
bta-chr17_11473_mt-3p	0	0	0	0	10	0	0	0	0	0	0	0	0	0	0	0	0
bta-chr17_11493_mt-3p	0	2	0	0	8	0	0	5	0	6	2	0	4	12	4	2	3
bta-chr17_11498_mt-5p	4	5	0	0	1	0	9	2	1	7	2	4	0	13	8	2	8
bta-chr17_11612_mt-5p	0	0	0	3	1	5	11	0	4	10	5	0	0	16	7	0	5
bta-chr17_11612_st-3p	0	0	0	0	0	0	0	0	0	0	0	0	1	0	2	0	0
bta-chr17_11713_mt-3p	0	0	0	0	9	0	0	0	0	3	0	0	1	0	0	0	0
bta-chr17_11767_st-5p	0	0	0	0	0	0	0	0	0	0	0	0	0	0	0	2	0
bta-chr17_11774_mt-5p	0	0	0	0	0	0	0	0	0	0	0	0	0	0	0	0	10
bta-chr17_11814_mt-5p	0	0	0	0	15	0	0	0	0	0	0	0	0	0	0	0	0
bta-chr17_11817_mt-3p	259	2614	96	160	3113	263	206	1153	363	7492	3127	246	808	2755	670	1726	2179
bta-chr17_11867_mt-3p	0	0	0	0	13	1	0	0	0	0	0	0	0	5	0	0	0
bta-chr17_11885_mt-5p	3	0	0	0	1	0	8	0	0	115	10	0	1	0	0	0	1
bta-chr17_11941_st-3p	0	0	0	0	0	0	0	0	0	0	0	1	0	0	0	0	0
bta-chr17_12011_st-3p	0	0	0	0	0	0	0	0	5	0	0	0	0	0	0	0	0
bta-chr17_12072_mt-3p	3	2	0	0	8	8	3	14	7	1	6	0	0	12	5	0	19
bta-chr17_12072_st-5p	0	0	0	0	0	0	11	2	0	0	3	0	0	0	1	0	1
bta-chr17_12084_mt-3p	3	5	0	0	12	4	5	6	0	4	5	1	0	7	5	6	2
bta-chr17_12089_mt-5p	0	0	0	0	0	0	0	9	0	0	0	0	0	0	0	0	0
bta-chr17_12183_mt-5p	0	1	0	0	11	0	0	0	0	0	0	0	0	0	0	0	0
bta-chr17_12183_st-3p	0	0	0	1	0	0	0	0	0	0	0	0	0	0	0	0	0
bta-chr17_12220_mt-3p	0	0	0	0	0	0	0	0	4	7	8	0	0	6	0	0	4
bta-chr17_12245_mt-5p	0	0	0	0	0	0	0	11	0	0	0	0	0	0	0	0	0
bta-chr17_12245_st-3p	0	0	0	0	0	1	0	0	0	0	0	0	0	1	0	0	0
bta-chr17_12273_mt-5p	0	0	0	0	9	0	0	0	0	0	4	0	0	0	0	0	0
bta-chr17_12278_mt-3p	0	1	0	0	5	0	0	0	0	0	0	0	0	0	0	0	0
bta-chr17_12328_mt-3p	0	0	0	0	0	0	0	0	0	0	0	0	0	0	0	2	0
bta-chr17_12332_mt-3p	0	1	0	0	9	0	0	0	0	0	0	0	0	0	0	0	0
bta-chr17_12389_mt-5p	0	0	0	0	0	0	10	0	0	0	0	0	0	0	0	0	0
bta-chr17_12400_mt-3p	0	0	0	0	12	2	0	0	0	0	0	0	1	0	0	0	3
bta-chr17_12443_mt-5p	0	0	0	0	10	0	0	0	0	0	0	0	0	0	0	0	0
bta-chr18_12623_mt-3p	3	4	1	0	8	2	11	0	0	6	1	0	0	11	12	4	1
bta-chr18_12623_st-5p	9	0	0	0	1	0	6	0	0	1	0	0	0	13	3	0	1
bta-chr18_12742_mt-5p	0	0	0	0	0	1	0	0	0	0	0	0	0	10	0	0	0
bta-chr18_12742_st-3p	0	0	0	0	0	0	0	0	0	0	0	0	0	2	0	0	0
bta-chr18_12761_mt-3p	0	0	0	0	9	0	0	0	0	0	2	0	0	0	1	0	2
bta-chr18_12766_mt-5p	0	0	0	2	0	0	0	0	0	2	1	0	12	0	1	0	1
bta-chr18_12768_mt-5p	0	0	0	0	5	0	0	7	0	1	0	0	1	4	0	3	0
bta-chr18_12769_mt-3p	0	0	0	0	0	0	0	11	0	0	0	0	0	0	0	0	0
bta-chr18_12806_mt-5p	0	2	0	0	10	0	0	0	0	0	0	0	0	0	0	0	0
bta-chr18_12827_mt-3p	0	0	0	0	10	0	0	0	0	0	0	0	0	0	0	0	0
bta-chr18_12863_mt-3p	0	0	0	0	0	0	0	0	2	0	3	0	0	0	2	0	0
bta-chr18_12863_st-5p	0	0	0	0	0	0	0	0	0	0	1	0	0	0	0	0	0
bta-chr18_12879_st-3p	0	4	0	2	8	4	0	3	2	3	1	0	2	7	0	2	2
bta-chr18_12888_mt-5p	0	0	0	0	8	0	0	5	0	2	0	0	0	3	0	6	0
bta-chr18_12939_mt-3p	0	0	0	0	9	0	0	0	0	0	0	0	0	0	0	0	0
bta-chr18_12985_mt-3p	0	3	0	0	8	0	0	7	0	0	0	0	0	2	0	0	0
bta-chr18_13048_st-3p	0	0	0	0	0	0	0	7	1	0	0	0	3	0	0	0	0
bta-chr18_13053_mt-3p	0	0	0	0	0	0	0	0	0	5	0	0	0	7	0	0	0
bta-chr18_13108_mt-5p	0	0	0	0	0	0	10	0	0	0	0	0	0	0	0	0	0
bta-chr18_13112_mt-5p	0	0	0	0	0	0	1	0	0	0	0	0	9	0	0	0	0
bta-chr18_13117_mt-3p	0	1	0	0	7	2	0	8	2	1	4	0	0	7	4	4	4
bta-chr18_13131_mt-3p	0	0	0	0	0	0	2	0	0	4	1	0	0	1	0	7	0
bta-chr18_13131_st-5p	0	0	0	0	0	0	0	0	0	0	0	0	0	0	0	5	0
bta-chr18_13178_mt-5p	0	4	0	0	13	0	1	0	0	7	2	0	6	1	3	0	0
bta-chr18_13184_st-3p	0	0	0	0	0	0	0	0	0	0	0	0	0	1	0	0	0
bta-chr18_13203_mt-3p	0	0	0	0	11	0	0	0	0	0	0	0	0	0	0	0	0
bta-chr18_13261_mt-3p	2	1	0	0	4	0	3	0	0	0	0	0	0	0	8	0	0
bta-chr18_13263_st-5p	0	0	0	0	0	0	0	0	0	1	0	0	0	0	0	0	0
bta-chr18_13265_mt-3p	0	0	0	0	0	0	0	6	0	0	0	0	0	0	0	0	0
bta-chr18_13265_st-5p	0	0	0	0	0	0	0	0	0	0	4	0	0	0	0	0	0
bta-chr18_13271_mt-3p	25	158	11	10	233	25	16	136	68	527	183	18	149	290	57	155	153
bta-chr18_13300_mt-5p	2	5	0	1	19	4	6	5	4	4	1	1	7	1	7	14	1
bta-chr18_13360_mt-3p	0	3	0	0	3	8	1	15	0	29	6	0	0	13	30	0	0
bta-chr18_13360_st-5p	0	0	0	0	0	4	8	8	0	1	0	1	0	9	18	0	2
bta-chr18_13413_mt-5p	560	2499	137	547	3263	479	300	1118	357	10670	3800	369	1286	4313	1010	1820	4534
bta-chr18_13488_mt-3p	0	0	0	0	0	0	0	0	0	0	0	0	9	0	0	0	0
bta-chr18_13546_mt-3p	0	0	0	0	0	0	0	12	0	0	0	0	0	0	0	0	0
bta-chr18_13575_st-3p	0	0	0	0	0	0	0	0	0	1	0	0	0	0	0	0	0
bta-chr18_13593_mt-5p	5	0	0	0	0	0	0	0	0	0	0	0	0	8	0	2	6
bta-chr18_13593_st-3p	0	0	0	0	0	0	4	0	0	2	8	0	0	12	0	0	5
bta-chr18_13617_mt-5p	15	11	2	12	172	20	39	94	21	47	29	4	13	73	28	16	32
bta-chr18_13617_st-3p	0	0	0	0	0	0	0	0	0	0	2	0	0	0	0	1	0
bta-chr18_13664_mt-3p	0	0	0	0	10	0	0	0	0	0	0	0	0	0	0	0	0
bta-chr18_13683_mt-5p	30	160	13	6	366	48	67	118	94	653	335	29	281	1099	245	345	327
bta-chr18_13683_st-3p	0	0	0	0	0	0	0	0	0	0	0	0	0	1	0	0	0
bta-chr18_13738_mt-3p	0	0	0	0	0	0	0	0	0	0	0	0	0	0	0	10	0
bta-chr18_13739_mt-5p	7	6	1	3	31	4	0	12	14	15	11	1	1	21	11	0	19
bta-chr18_13784_mt-3p	11	15	2	8	80	5	13	34	12	40	9	0	12	23	15	8	10
bta-chr18_13784_st-5p	2	0	0	0	5	0	0	8	0	0	0	0	0	2	0	1	0
bta-chr18_13803_mt-5p	0	0	0	0	0	0	3	0	0	0	0	0	8	0	0	0	0
bta-chr18_13833_st-3p	0	0	0	0	0	0	0	0	0	9	0	0	0	0	0	1	0
bta-chr18_13851_mt-5p	6	0	0	0	13	0	0	0	0	2	0	0	0	0	0	0	0
bta-chr18_13892_st-5p	0	0	0	0	0	0	0	0	0	3	0	0	0	0	0	0	0
bta-chr18_13919_mt-5p	0	2	0	0	8	0	6	2	6	6	2	0	0	0	4	0	0
bta-chr18_13992_mt-3p	0	0	0	0	0	0	0	0	0	0	0	0	5	4	5	0	1
bta-chr18_14002_mt-3p	0	2	0	0	9	0	0	0	0	0	0	0	0	0	0	0	0
bta-chr18_14032_mt-3p	0	2	0	0	0	1	0	0	4	8	1	0	0	6	3	1	0
bta-chr18_14051_mt-5p	0	2	0	0	5	4	1	0	3	1	1	0	0	0	2	0	3
bta-chr19_14086_mt-5p	1	3	1	0	0	0	0	0	0	7	5	0	0	0	0	0	6
bta-chr19_14099_mt-3p	658	3934	227	800	5386	778	799	2200	577	8344	3991	407	2068	6394	1501	2465	6347
bta-chr19_14180_st-3p	0	1	0	0	0	0	0	0	0	0	0	0	0	0	5	0	0
bta-chr19_14183_mt-3p	0	0	0	0	0	0	10	4	0	0	0	0	0	0	0	0	0
bta-chr19_14183_st-5p	0	0	0	2	0	0	5	0	0	0	0	0	0	0	0	0	0
bta-chr19_14194_mt-5p	0	0	0	0	9	0	0	3	0	0	0	0	0	0	0	0	0
bta-chr19_14245_st-5p	0	3	0	0	0	0	0	0	0	0	0	0	0	0	1	0	0
bta-chr19_14301_mt-3p	1	0	0	0	18	1	0	5	3	0	3	0	0	1	5	2	8
bta-chr19_14310_mt-5p	0	3	0	0	0	0	0	0	2	0	0	0	0	0	0	0	0
bta-chr19_14332_st-5p	0	0	0	1	1	3	0	0	2	0	0	0	0	0	0	0	0
bta-chr19_14363_mt-3p	129	619	28	124	1007	111	170	857	334	3043	1083	58	761	2148	446	943	956
bta-chr19_14414_mt-5p	140	832	37	87	986	166	281	878	136	4209	1241	56	421	766	304	553	591
bta-chr19_14415_mt-3p	0	8	0	0	3	0	0	4	0	10	1	0	3	6	0	0	1
bta-chr19_14591_mt-3p	0	0	0	0	8	0	0	8	0	3	2	0	9	4	2	0	0
bta-chr19_14609_mt-3p	0	0	0	0	0	0	0	0	0	0	0	0	0	0	0	0	6
bta-chr19_14690_mt-5p	0	0	0	0	0	0	6	0	0	0	0	0	0	0	0	3	0
bta-chr19_14703_mt-5p	0	0	0	0	0	0	4	0	0	0	0	0	0	0	0	0	0
bta-chr19_14703_st-3p	0	0	0	0	0	0	0	0	0	1	0	1	0	2	2	3	0
bta-chr19_14707_mt-3p	0	0	0	0	10	0	0	0	0	0	0	0	0	0	0	0	0
bta-chr19_14787_mt-3p	12	8	0	6	65	3	0	8	4	30	12	4	5	54	8	21	15
bta-chr19_14855_mt-3p	74	341	12	21	637	95	98	302	67	2435	647	45	229	531	192	317	351
bta-chr19_14896_mt-5p	0	0	0	0	0	0	0	0	0	9	2	0	0	4	0	0	0
bta-chr19_15071_mt-3p	0	0	0	0	16	0	0	0	2	1	0	0	7	0	2	0	0
bta-chr19_15071_st-5p	0	0	0	0	0	0	0	0	0	0	1	0	0	0	0	0	0
bta-chr19_15085_mt-3p	3	0	0	0	0	0	0	0	0	3	0	0	0	0	5	0	0
bta-chr19_15089_mt-3p	0	0	0	0	0	0	0	4	1	0	0	0	0	0	0	0	0
bta-chr19_15123_mt-3p	0	0	0	0	0	0	0	0	0	0	0	0	9	1	0	0	0
bta-chr19_15182_mt-5p	321	367	15	206	1171	455	434	742	314	697	366	24	344	666	313	175	484
bta-chr19_15195_mt-3p	0	0	0	0	12	0	0	0	0	0	0	0	0	0	0	0	0
bta-chr19_15201_mt-3p	0	0	0	0	0	0	0	0	0	0	0	0	9	0	0	0	0
bta-chr19_15212_mt-5p	3	15	3	12	8	1	38	5	25	62	9	1	14	31	1	1	13
bta-chr19_15287_st-5p	2	0	0	0	81	0	14	0	3	1	0	0	9	0	0	0	0
bta-chr19_15406_mt-3p	9	18	2	7	81	21	73	57	19	64	28	2	34	76	18	17	28
bta-chr19_15497_mt-5p	0	0	0	0	0	1	0	4	0	4	5	0	0	0	1	4	2
bta-chr19_15497_st-3p	0	0	0	1	0	0	0	0	1	0	0	0	0	0	0	0	0
bta-chr19_15545_mt-5p	99	548	15	77	1695	79	143	805	130	2363	848	37	173	843	283	453	633
bta-chr19_15545_st-3p	0	0	0	0	0	0	0	0	0	0	2	0	0	0	0	0	0
bta-chr19_15599_mt-5p	0	0	0	0	0	0	0	0	0	0	0	0	0	0	0	0	6
bta-chr19_15619_mt-5p	8029	2692	1118	4112	7687	8119	10000	11031	4037	8708	3463	560	3454	10324	4708	3686	12607
bta-chr19_15639_mt-5p	0	3	0	0	0	0	0	9	0	0	0	0	0	1	0	0	0
bta-chr19_15692_mt-3p	0	0	0	6	0	0	0	2	0	0	0	0	2	0	0	0	0
bta-chr19_15722_mt-3p	0	0	0	0	7	0	10	0	0	0	0	0	0	0	0	0	3
bta-chr19_15746_mt-3p	0	3	0	0	17	0	1	0	0	5	0	0	0	0	0	0	1
bta-chr19_15784_mt-3p	1305	3421	558	791	8087	1333	2185	12106	1411	7145	4330	683	4698	9701	7448	4266	5256
bta-chr19_15810_mt-3p	0	0	1	0	7	5	0	9	0	5	0	0	0	2	2	0	0
bta-chr19_15816_mt-3p	3	0	3	0	22	4	5	17	8	14	7	2	16	19	20	13	14
bta-chr19_15890_mt-3p	0	9	0	3	5	0	0	0	0	3	0	0	0	1	5	5	2
bta-chr19_15923_mt-5p	39	189	11	12	307	31	23	207	82	712	226	22	162	359	83	191	211
bta-chr19_15964_mt-3p	103	1007	37	87	981	105	141	512	109	2655	985	62	280	702	246	478	766
bta-chr19_15971_mt-5p	0	0	0	0	0	0	6	0	0	0	0	0	0	0	0	0	0
bta-chr19_15971_st-3p	0	0	0	0	0	2	0	0	0	2	1	0	0	0	0	0	0
bta-chr19_15985_mt-5p	0	0	0	0	0	0	3	0	4	0	0	0	0	9	0	0	1
bta-chr19_15992_mt-3p	0	0	0	0	1	0	0	0	0	1	3	0	7	3	0	0	0
bta-chr19_16022_mt-3p	0	0	0	0	9	0	0	0	0	0	0	0	0	0	0	0	0
bta-chr19_16036_mt-3p	12	40	5	4	108	12	16	59	19	330	108	11	43	234	53	114	77
bta-chr19_16061_mt-5p	0	3	0	0	3	0	0	0	0	4	1	1	0	6	1	0	3
bta-chr19_16065_mt-5p	0	0	0	0	0	0	0	5	0	4	0	0	0	0	1	0	1
bta-chr19_16134_st-5p	0	0	0	0	0	0	0	0	0	0	0	0	0	2	0	0	0
bta-chr19_16141_mt-5p	0	1	0	0	0	0	0	0	2	0	0	0	0	5	0	0	0
bta-chr19_16176_mt-3p	0	0	0	0	0	0	0	0	0	0	0	0	11	0	0	0	0
bta-chr19_16191_mt-5p	0	0	0	0	0	0	10	0	0	0	0	0	0	0	0	0	0
bta-chr19_16193_st-3p	0	0	0	0	1	0	0	8	0	0	0	0	0	0	0	0	0
bta-chr19_16197_st-5p	8	10	0	4	18	11	21	37	9	5	6	0	13	14	18	10	8
bta-chr19_16206_mt-3p	90	639	12	45	259	44	74	415	110	1794	373	34	141	518	106	270	450
bta-chr19_16225_mt-5p	0	0	0	1	8	0	0	0	0	0	0	0	0	0	0	0	0
bta-chr19_16275_mt-5p	0	0	0	0	0	0	0	0	0	0	0	0	11	0	0	0	0
bta-chr19_16279_mt-5p	0	0	0	0	9	0	0	0	0	0	0	0	0	0	0	0	0
bta-chr19_16315_mt-5p	0	0	0	0	0	0	0	0	0	5	0	0	0	0	5	3	0
bta-chr19_16342_mt-3p	8577	24957	1280	10216	39493	7273	6542	26108	3274	44988	18771	1354	6154	36753	6270	10188	55940
bta-chr19_16344_mt-3p	0	3	0	3	0	1	0	9	3	3	2	0	0	3	0	0	2
bta-chr19_16398_mt-3p	1	0	0	0	7	0	5	0	0	2	0	0	0	0	0	0	0
bta-chr19_16403_mt-5p	4	4	1	1	5	6	0	7	2	0	0	0	1	3	0	1	3
bta-chr2_16603_mt-3p	0	0	0	0	0	0	0	0	6	0	0	0	0	0	0	0	0
bta-chr2_16625_mt-3p	0	0	0	0	0	0	0	0	0	0	0	0	9	0	0	0	0
bta-chr2_16659_mt-3p	7	4	2	4	144	30	15	14	5	25	19	2	30	20	29	27	27
bta-chr2_16814_mt-3p	0	0	0	0	10	0	0	0	0	0	0	0	0	0	0	0	0
bta-chr2_16839_st-5p	0	1	0	2	12	0	5	0	0	0	2	0	3	37	2	3	0
bta-chr2_16897_mt-3p	0	6	0	0	9	1	2	3	1	36	7	0	2	9	0	4	6
bta-chr2_17018_st-3p	0	0	0	0	4	0	0	0	0	0	0	0	0	0	0	0	0
bta-chr2_17060_mt-5p	0	0	1	0	3	0	0	2	1	3	1	0	0	1	0	3	2
bta-chr2_17079_mt-3p	0	0	0	0	0	0	9	0	0	0	0	0	0	0	0	0	0
bta-chr2_17091_mt-3p	75	77	1	57	210	53	82	538	271	219	110	17	168	477	158	97	169
bta-chr2_17130_mt-5p	128	474	20	127	549	60	84	419	147	2204	588	54	391	1356	257	615	738
bta-chr2_17196_mt-5p	0	0	0	0	0	0	0	0	15	0	0	0	6	4	3	0	0
bta-chr2_17235_mt-3p	0	0	0	0	3	0	7	0	6	0	0	0	0	0	0	0	2
bta-chr2_17269_mt-3p	0	0	0	0	5	3	4	16	2	0	3	1	7	6	0	4	2
bta-chr2_17277_mt-3p	0	1	1	0	8	6	0	0	0	4	1	0	0	1	0	0	2
bta-chr2_17336_mt-5p	0	0	0	0	0	0	0	0	0	0	0	0	0	0	0	9	0
bta-chr2_17336_st-3p	0	0	0	0	0	0	5	0	0	0	0	0	0	0	0	0	0
bta-chr2_17401_mt-3p	0	5	0	0	9	5	0	9	0	25	6	0	2	7	0	0	4
bta-chr2_17408_mt-5p	0	0	0	0	0	0	0	12	0	0	0	0	0	0	1	0	0
bta-chr2_17433_mt-3p	2111	7150	221	1907	9471	1410	2042	9609	1669	17135	6001	393	2682	10595	2245	4082	15044
bta-chr2_17479_mt-5p	0	0	0	0	9	0	0	0	0	0	0	0	0	0	0	0	0
bta-chr2_17635_mt-5p	3	1	0	0	1	0	0	3	0	0	0	0	0	4	1	1	0
bta-chr2_17703_mt-5p	0	0	0	0	1	0	0	0	0	0	0	0	0	11	1	0	0
bta-chr2_17839_mt-5p	58	16	0	26	2	2	20	32	35	11	2	0	0	0	1	9	3
bta-chr2_17892_mt-3p	1	4	0	0	10	0	12	0	0	4	0	0	6	1	0	4	0
bta-chr2_17892_st-5p	0	0	0	0	0	0	0	7	0	0	0	0	0	0	0	0	2
bta-chr2_17911_mt-5p	0	3	0	1	8	6	0	7	0	5	1	1	0	12	0	0	1
bta-chr2_17932_mt-3p	0	6	0	0	2	3	2	8	3	0	0	0	3	0	0	0	3
bta-chr2_17961_mt-5p	19	13	2	6	59	24	35	43	10	15	16	1	20	49	23	11	18
bta-chr2_17963_mt-5p	97	985	13	71	1094	75	136	563	110	3078	701	57	272	1268	202	516	1663
bta-chr2_18053_mt-5p	0	0	0	0	10	0	0	0	0	0	0	0	0	0	0	0	0
bta-chr2_18125_mt-5p	4	61	1	0	42	13	21	79	15	169	124	10	82	272	138	214	99
bta-chr2_18133_mt-5p	1	0	0	0	10	0	0	0	0	0	0	0	0	0	0	0	0
bta-chr2_18135_mt-5p	0	0	0	0	0	0	0	0	0	0	0	0	14	0	0	0	0
bta-chr2_18139_mt-5p	5	3	0	2	7	4	12	0	2	0	7	0	0	1	0	0	2
bta-chr2_18238_mt-3p	14	0	2	24	26	27	6	3	88	65	15	2	34	28	15	13	11
bta-chr2_18277_mt-5p	21	21	4	14	165	28	29	80	18	37	28	5	20	76	24	48	59
bta-chr2_18279_mt-5p	0	0	0	0	7	2	0	0	1	0	2	0	0	5	0	1	3
bta-chr20_18346_mt-5p	0	0	0	0	0	0	0	0	0	2	0	0	0	0	2	7	0
bta-chr20_18349_mt-3p	0	0	0	0	11	0	0	1	5	4	0	0	0	3	3	4	0
bta-chr20_18349_st-5p	0	0	0	0	0	0	0	0	0	0	0	0	0	0	0	0	4
bta-chr20_18476_mt-5p	0	0	0	0	0	0	0	9	0	0	0	0	0	0	0	0	0
bta-chr20_18532_mt-5p	0	0	0	0	1	0	0	2	0	0	0	0	0	6	0	0	0
bta-chr20_18596_mt-5p	7	91	4	11	191	37	47	75	20	163	88	17	56	302	72	122	105
bta-chr20_18616_mt-5p	0	1	0	0	0	0	0	12	0	0	0	0	5	0	2	0	11
bta-chr20_18683_mt-3p	178	908	37	155	1511	132	172	875	314	3621	1416	96	767	2751	550	1151	1246
bta-chr20_18762_mt-3p	12133	321786	3294	9479	151847	20771	483961	862790	100800	273709	58183	7474	47893	215975	77682	46902	54961
bta-chr20_18779_mt-5p	1	1	0	2	5	0	0	7	3	945	15	0	2	1	0	7	0
bta-chr20_19097_mt-5p	32	119	4	12	171	36	29	108	42	681	153	10	112	288	87	97	145
bta-chr20_19110_mt-3p	1	5	0	7	35	1	5	15	0	4	0	1	5	2	3	0	4
bta-chr21_19217_mt-3p	0	0	0	0	0	0	0	0	0	8	0	0	3	0	0	0	0
bta-chr21_19217_st-5p	0	0	0	0	0	0	0	0	0	2	0	0	0	0	0	0	0
bta-chr21_19237_mt-3p	0	0	0	0	4	2	0	6	0	0	0	0	0	0	0	0	0
bta-chr21_19241_mt-3p	0	0	0	0	11	0	0	0	0	0	0	0	0	0	0	0	0
bta-chr21_19263_mt-3p	0	0	0	0	0	0	0	0	0	0	0	0	7	3	0	2	0
bta-chr21_19278_mt-5p	21	16	1	6	8	6	237	0	18	12	9	0	10	10	3	27	47
bta-chr21_19278_st-3p	0	1	0	0	0	0	0	0	0	0	2	0	0	9	0	3	1
bta-chr21_19342_mt-5p	26	769	39	62	930	222	90	155	81	1206	350	40	269	1370	265	266	348
bta-chr21_19478_mt-5p	0	3	0	0	0	0	0	0	0	4	2	0	0	0	4	0	0
bta-chr21_19488_mt-5p	1	2	0	0	12	1	0	0	0	0	0	0	9	1	0	0	0
bta-chr21_19520_mt-5p	0	1	0	2	8	15	9	22	2	0	5	0	0	7	1	4	0
bta-chr21_19617_mt-3p	0	0	0	0	0	3	0	0	0	5	0	0	0	2	0	0	2
bta-chr21_19617_st-5p	3	0	0	0	5	0	0	0	0	2	4	1	0	0	0	0	0
bta-chr21_19638_mt-5p	11	27	1	17	1	3	5	0	0	731	61	1	15	22	0	0	10
bta-chr21_19650_mt-5p	0	0	0	0	11	0	12	4	5	3	2	1	0	0	0	0	0
bta-chr21_19664_st-3p	0	0	0	0	0	0	4	0	0	0	0	0	0	0	0	0	0
bta-chr21_19732_mt-3p	2	0	0	0	0	11	0	0	3	0	0	1	0	0	0	6	0
bta-chr21_19744_mt-3p	0	0	0	0	0	3	4	0	0	0	0	0	0	0	0	0	0
bta-chr21_19760_mt-3p	0	0	0	0	11	0	0	0	0	2	0	0	0	0	0	0	0
bta-chr21_19797_mt-5p	0	2	0	1	14	0	7	2	0	1	0	2	9	0	0	10	2
bta-chr21_19922_mt-3p	0	0	0	0	7	3	6	0	4	8	1	0	6	0	6	0	0
bta-chr21_19924_mt-3p	0	0	0	0	16	0	0	0	0	0	0	0	0	0	0	0	0
bta-chr21_19980_mt-3p	0	0	0	0	7	1	0	0	0	2	0	0	0	2	0	4	3
bta-chr21_19997_mt-5p	0	0	1	0	8	0	0	7	3	2	8	0	0	5	0	4	2
bta-chr21_20094_mt-3p	0	4	0	5	1	5	5	0	0	0	0	0	3	16	1	5	1
bta-chr21_20094_st-5p	0	3	0	0	1	0	6	7	0	2	1	0	0	0	0	0	0
bta-chr21_20196_mt-3p	0	0	0	0	9	0	0	0	0	0	0	0	0	0	0	0	0
bta-chr21_20208_mt-3p	6	11	0	1	0	2	17	23	10	6	12	0	2	1	4	2	1
bta-chr21_20228_mt-3p	0	0	0	0	7	0	0	0	0	0	0	0	0	3	0	0	0
bta-chr21_20228_st-5p	0	0	0	0	0	0	0	0	0	2	0	0	0	2	0	0	0
bta-chr21_20246_mt-3p	0	1	0	0	7	1	2	3	0	0	0	0	0	3	0	0	2
bta-chr21_20295_mt-5p	517	1384	28	428	1705	315	385	1715	673	6035	1788	111	857	1928	612	1206	2057
bta-chr21_20307_mt-3p	0	5	0	3	42	5	7	8	12	15	11	0	18	21	9	5	7
bta-chr21_20328_mt-3p	0	2	0	0	0	0	0	0	3	2	0	0	11	0	2	10	1
bta-chr21_20336_mt-3p	2680	10931	307	4052	17960	1850	776	3233	1875	40274	10855	1092	3745	11386	2568	10684	18471
bta-chr21_20337_mt-5p	0	2	0	0	0	1	0	17	1	2	1	0	0	5	5	0	2
bta-chr22_20495_mt-3p	0	0	0	3	17	1	0	6	0	10	0	0	0	0	0	0	0
bta-chr22_20518_mt-5p	0	6	0	1	5	3	0	0	10	10	1	0	6	1	10	3	0
bta-chr22_20520_mt-5p	0	0	0	0	5	5	0	6	2	8	2	0	0	5	3	4	1
bta-chr22_20535_mt-3p	4	6	0	0	5	5	0	0	3	1	0	0	2	1	5	4	13
bta-chr22_20539_mt-3p	0	0	0	0	0	0	5	0	0	0	0	0	0	4	2	0	0
bta-chr22_20569_mt-3p	0	0	0	0	9	0	0	0	0	0	0	0	0	0	0	0	0
bta-chr22_20617_mt-3p	0	0	0	0	0	0	0	0	6	0	0	0	5	0	0	0	0
bta-chr22_20622_mt-5p	111	687	19	59	650	388	1625	4850	577	1300	408	50	364	1388	465	464	679
bta-chr22_20626_st-3p	0	0	0	0	1	0	0	0	5	1	0	0	0	4	0	0	0
bta-chr22_20658_mt-5p	0	1	0	0	0	1	5	21	0	0	1	0	4	13	0	3	0
bta-chr22_20658_st-3p	0	3	0	0	0	0	2	6	0	0	1	0	0	3	0	0	0
bta-chr22_20671_mt-3p	5	2	0	0	13	10	6	0	6	0	0	0	0	0	0	2	0
bta-chr22_20761_mt-3p	3	7	0	10	1	0	0	0	0	1	0	0	0	0	0	0	0
bta-chr22_20765_mt-3p	4	6	0	3	47	0	9	0	2	8	3	2	9	9	13	3	4
bta-chr22_20843_mt-3p	7	4	0	6	52	18	81	181	12	32	22	1	6	26	10	8	9
bta-chr22_20863_mt-3p	0	0	0	0	0	0	0	0	0	0	1	0	0	9	0	0	0
bta-chr22_20929_mt-5p	0	0	0	0	0	0	0	0	0	0	0	0	0	0	5	0	0
bta-chr22_20929_st-3p	0	0	0	0	0	0	0	5	0	0	0	0	0	0	0	0	1
bta-chr22_20979_mt-3p	4	3	0	0	0	2	1	1	0	3	2	1	0	0	0	1	0
bta-chr22_20979_st-5p	0	0	0	0	0	0	0	0	0	2	0	0	0	0	0	0	0
bta-chr22_21016_mt-5p	1	1	0	1	10	8	3	7	0	0	2	0	0	2	1	0	2
bta-chr22_21084_mt-3p	0	0	0	0	7	4	0	0	0	0	0	0	0	0	2	0	0
bta-chr22_21103_mt-5p	0	0	0	0	0	0	0	0	0	5	0	0	0	0	0	0	1
bta-chr22_21132_mt-3p	0	3	0	0	0	12	11	3	4	17	4	0	0	6	2	8	13
bta-chr22_21149_st-3p	0	7	0	4	42	2	0	27	7	11	10	0	0	7	0	14	10
bta-chr22_21157_mt-5p	31	341	6	18	392	54	43	216	33	1532	393	28	129	327	73	301	330
bta-chr22_21165_mt-5p	0	0	0	0	13	0	0	0	0	2	3	0	0	4	0	0	0
bta-chr22_21226_mt-3p	0	0	0	0	0	0	0	5	0	0	0	0	0	1	4	0	2
bta-chr22_21256_mt-3p	0	1	0	0	0	3	15	0	1	5	2	0	0	2	0	0	0
bta-chr22_21264_mt-3p	11	17	0	6	43	9	19	51	10	6	16	2	2	17	3	21	20
bta-chr22_21275_mt-5p	0	1	0	0	3	0	0	0	4	0	0	0	0	0	0	0	0
bta-chr22_21304_mt-3p	0	0	0	1	10	0	1	0	6	0	0	0	0	2	3	0	0
bta-chr22_21304_st-5p	0	1	0	0	0	0	0	0	0	0	0	0	0	0	0	0	0
bta-chr22_21338_mt-3p	0	0	0	0	0	2	5	8	0	1	0	0	0	0	0	0	0
bta-chr22_21340_mt-3p	0	0	0	0	0	0	0	0	0	0	0	0	6	0	0	0	3
bta-chr22_21344_mt-3p	86	22	8	39	1	0	13	0	1	14	11	14	0	6	0	0	1
bta-chr22_21359_mt-5p	115	236	16	43	648	255	131	334	81	769	313	35	190	567	177	263	273
bta-chr22_21363_mt-5p	18	95	2	14	132	16	30	153	82	435	136	12	159	336	96	218	173
bta-chr22_21363_st-3p	0	0	0	0	1	0	0	0	0	1	0	0	0	1	0	0	0
bta-chr23_21448_mt-5p	0	0	0	0	15	0	0	0	0	3	0	0	0	0	0	1	0
bta-chr23_21460_mt-5p	0	0	0	0	0	0	0	0	0	16	0	0	0	5	0	3	3
bta-chr23_21460_st-3p	2	0	0	0	6	0	0	0	0	2	0	0	0	0	0	0	0
bta-chr23_21491_mt-3p	0	0	0	0	2	0	0	1	0	5	0	0	0	0	0	3	0
bta-chr23_21491_st-5p	0	0	0	0	0	0	0	0	0	3	0	0	0	0	0	0	0
bta-chr23_21516_mt-5p	4	3	0	0	0	0	5	0	0	0	0	0	0	0	0	0	0
bta-chr23_21538_mt-5p	0	0	0	0	13	0	1	0	0	0	2	0	0	2	0	0	0
bta-chr23_21575_mt-3p	15	177	13	42	269	29	53	261	61	1108	271	23	125	496	78	268	376
bta-chr23_21581_mt-3p	0	0	0	2	0	0	2	4	0	1	2	0	0	4	0	0	1
bta-chr23_21591_st-5p	0	0	0	0	0	0	0	0	0	3	0	0	0	0	0	0	0
bta-chr23_21609_mt-3p	0	0	0	0	10	0	0	0	0	0	0	0	1	0	0	0	0
bta-chr23_21885_mt-3p	0	4	0	0	0	3	10	1	0	6	0	0	0	10	2	0	4
bta-chr23_21885_st-5p	0	0	0	0	0	0	0	0	0	0	0	0	0	0	0	0	2
bta-chr23_22016_mt-5p	56	163	8	12	273	102	103	384	168	178	102	3	152	340	117	73	134
bta-chr23_22045_mt-3p	42	482	16	24	736	131	45	224	50	2832	501	29	190	1004	95	325	338
bta-chr23_22050_mt-5p	337	1867	55	243	2026	240	358	969	306	7769	1987	158	470	1347	501	1049	1535
bta-chr23_22064_mt-5p	0	0	0	0	0	0	0	8	0	0	0	2	0	0	0	0	0
bta-chr23_22073_mt-3p	0	3	0	16	0	3	0	5	8	19	2	0	3	0	3	10	1
bta-chr23_22079_mt-3p	16	368	4	4	532	51	60	152	46	1418	444	22	127	322	105	324	184
bta-chr23_22117_mt-5p	0	0	0	0	0	3	0	0	0	5	0	0	1	1	0	0	3
bta-chr23_22142_mt-3p	0	0	0	0	0	0	0	0	0	0	0	0	0	2	7	0	0
bta-chr23_22188_mt-3p	1	4	0	1	0	5	0	0	1	0	0	0	0	0	0	0	0
bta-chr23_22193_mt-5p	0	0	0	0	0	0	0	0	0	0	0	0	0	15	0	7	7
bta-chr23_22262_mt-5p	15	33	2	7	15	13	37	91	21	171	28	5	30	82	32	33	47
bta-chr23_22400_mt-3p	0	0	0	0	0	0	4	6	0	0	0	0	0	0	0	0	0
bta-chr23_22402_mt-3p	0	0	1	2	0	0	5	14	5	3	0	0	0	0	0	0	0
bta-chr23_22404_mt-3p	1473	8358	354	1060	18297	1132	1614	6563	1763	27594	12488	786	3065	8487	3086	7007	9315
bta-chr23_22596_mt-3p	0	0	0	0	0	3	5	0	0	7	1	0	0	16	0	10	8
bta-chr23_22626_mt-3p	1	0	0	0	0	0	0	3	0	1	0	0	0	0	0	0	0
bta-chr23_22648_mt-3p	0	0	0	0	5	0	0	0	0	0	0	0	0	0	4	0	0
bta-chr23_22649_mt-5p	1	26	0	1	32	2	1	2	2	129	33	0	12	50	19	19	56
bta-chr23_22650_st-3p	0	33	0	2	8	6	14	24	4	86	12	1	26	51	13	10	24
bta-chr23_22708_mt-3p	0	0	0	0	5	0	0	0	0	4	0	0	0	0	0	0	0
bta-chr23_22723_mt-5p	0	0	0	0	10	0	0	0	0	0	0	0	0	0	0	0	0
bta-chr23_22727_mt-3p	0	2	0	0	20	0	2	0	1	242	0	0	9	4	0	3	0
bta-chr23_22727_st-5p	1467	8328	351	1057	18261	1124	1607	6546	1761	27509	12463	785	3057	8461	3074	6990	9283
bta-chr23_22736_mt-5p	0	0	0	0	13	7	0	3	5	2	6	0	0	0	0	13	10
bta-chr23_22736_st-3p	6	3	0	0	0	0	0	0	0	1	0	0	9	11	0	3	3
bta-chr24_22757_mt-3p	0	0	0	0	0	0	0	0	0	0	0	0	0	10	0	0	0
bta-chr24_22766_mt-5p	47	442	47	44	1087	78	115	657	146	976	483	64	327	1116	335	482	562
bta-chr24_22769_mt-3p	0	3	0	0	0	2	4	5	4	2	8	0	11	4	1	1	27
bta-chr24_22838_mt-5p	0	0	0	0	10	0	0	0	0	0	0	0	0	0	0	0	0
bta-chr24_22847_mt-3p	31	170	6	28	184	34	27	225	77	789	269	14	156	507	118	218	291
bta-chr24_22859_mt-3p	46	793	16	52	816	64	107	433	59	2666	682	45	235	719	154	345	428
bta-chr24_22912_mt-5p	0	0	0	0	9	0	0	0	0	0	0	0	0	0	0	0	0
bta-chr24_23013_mt-3p	42	422	23	59	637	60	85	350	138	1858	447	43	324	1329	176	583	672
bta-chr24_23023_mt-3p	0	3	0	0	0	0	1	6	0	0	0	0	0	2	2	0	1
bta-chr24_23123_mt-5p	0	1	0	0	10	0	0	0	2	13	3	0	0	18	3	4	3
bta-chr24_23146_mt-5p	1	5	0	0	7	0	0	0	1	1	0	0	2	1	0	1	0
bta-chr24_23156_mt-3p	1551	2727	285	1115	6789	531	1308	5090	1275	10437	5983	396	3646	6950	2995	3588	6536
bta-chr24_23222_mt-5p	328	1097	35	269	1918	286	614	1724	599	2514	1040	77	689	2525	707	1125	1659
bta-chr24_23235_mt-5p	118	550	22	100	1008	83	91	431	169	2216	871	64	396	1592	312	638	831
bta-chr24_23238_mt-3p	1	17	0	1	2	11	0	0	3	21	0	0	7	0	0	1	0
bta-chr24_23358_mt-3p	255	2618	44	121	2750	350	511	1792	246	13837	3303	190	876	2537	583	2084	2148
bta-chr25_23391_mt-3p	0	0	0	0	0	0	0	0	0	1	0	0	0	0	0	8	0
bta-chr25_23391_st-5p	0	0	0	0	0	0	0	0	0	0	4	0	0	0	0	0	0
bta-chr25_23399_mt-3p	0	4	0	2	13	7	5	12	12	1	7	0	9	3	8	0	6
bta-chr25_23399_st-5p	0	0	0	0	0	0	0	0	0	0	1	0	0	5	0	0	0
bta-chr25_23401_mt-3p	0	4	0	0	0	1	0	2	0	0	0	0	0	0	0	2	6
bta-chr25_23403_mt-3p	6	3	0	0	0	0	0	0	0	0	0	0	0	0	4	0	0
bta-chr25_23426_mt-5p	4	24	0	14	27	0	2	14	8	15	35	3	24	102	11	51	24
bta-chr25_23463_mt-3p	13981	37424	2059	16616	66292	13635	9159	34564	4957	65740	28527	2184	9202	56886	9251	15570	90512
bta-chr25_23464_st-3p	0	0	0	0	0	0	0	0	0	0	0	0	0	0	0	0	2
bta-chr25_23481_mt-3p	0	0	0	0	0	0	0	0	0	0	0	0	0	6	0	0	0
bta-chr25_23495_mt-3p	0	0	0	0	14	0	0	0	0	0	0	0	0	0	0	0	0
bta-chr25_23527_mt-3p	0	0	0	0	0	0	2	0	0	0	0	0	0	0	0	0	5
bta-chr25_23546_st-3p	0	0	2	0	0	5	5	24	0	1	1	0	0	4	0	0	0
bta-chr25_23556_mt-5p	0	4	0	0	0	0	0	0	0	0	0	0	0	4	1	4	5
bta-chr25_23611_mt-3p	0	1	1	0	0	0	3	0	0	0	2	0	0	3	0	3	0
bta-chr25_23629_mt-3p	1	2	0	2	6	0	0	5	4	1	0	0	10	0	8	6	13
bta-chr25_23725_mt-3p	0	0	0	0	0	0	1	8	0	0	0	0	0	1	0	0	5
bta-chr25_23763_mt-3p	0	0	0	0	0	0	0	0	0	0	0	0	0	10	3	0	2
bta-chr25_23763_st-5p	0	0	0	0	0	0	0	0	0	0	0	0	0	0	0	0	3
bta-chr25_23766_mt-5p	0	3	0	0	15	0	1	1	0	1	7	0	0	2	0	0	6
bta-chr25_23777_mt-3p	0	0	0	0	1	0	0	2	1	0	0	0	7	3	0	0	0
bta-chr25_23783_mt-3p	420	1155	25	293	1453	286	283	1257	406	4915	1337	96	599	1478	491	932	1692
bta-chr25_23783_st-5p	0	0	0	0	0	0	0	0	0	1	0	0	0	0	0	0	0
bta-chr25_23924_mt-5p	6	10	0	2	8	9	6	2	3	8	3	2	13	68	8	7	6
bta-chr25_23924_st-3p	0	0	0	0	0	0	6	6	0	0	0	0	0	0	0	0	0
bta-chr25_24064_mt-5p	0	1	0	0	0	0	0	0	0	2	0	0	0	0	0	0	0
bta-chr25_24113_mt-3p	0	0	0	0	0	0	8	2	0	0	2	0	0	0	1	0	5
bta-chr25_24113_st-5p	0	1	0	0	0	0	0	0	0	0	0	0	0	0	0	0	0
bta-chr25_24128_mt-5p	4	0	0	1	10	0	13	13	9	1	3	0	0	0	0	0	5
bta-chr25_24153_mt-3p	0	0	0	0	0	0	0	11	0	0	0	0	0	0	0	0	0
bta-chr25_24160_mt-5p	0	0	0	0	11	0	0	0	0	0	0	0	0	0	0	0	0
bta-chr25_24160_st-3p	0	0	0	0	0	4	0	0	0	0	0	0	0	0	0	4	3
bta-chr25_24165_mt-3p	0	0	0	0	0	8	0	0	0	6	1	0	0	2	1	0	0
bta-chr25_24171_mt-3p	0	0	0	0	0	0	0	7	0	0	0	0	0	0	0	0	0
bta-chr25_24173_mt-3p	2	3	0	0	0	4	2	9	0	4	0	0	0	6	0	3	0
bta-chr25_24173_st-5p	0	0	0	0	0	0	0	6	4	0	0	0	0	0	0	4	0
bta-chr25_24292_mt-3p	0	0	0	0	1	0	0	0	0	0	0	0	13	0	0	0	0
bta-chr25_24327_mt-5p	499	3526	115	297	4194	381	982	6291	1357	12813	4344	198	2668	3847	1780	4144	4169
bta-chr25_24337_mt-5p	0	2	0	0	0	2	0	6	0	1	0	1	0	7	0	6	1
bta-chr25_24346_mt-5p	0	0	0	0	0	0	0	7	0	0	0	0	0	0	0	0	0
bta-chr25_24356_mt-3p	5	0	0	0	0	1	0	17	3	3	0	0	16	0	3	0	3
bta-chr25_24356_st-5p	0	0	0	0	0	0	0	0	0	0	1	0	0	0	0	0	1
bta-chr25_24361_mt-5p	0	0	0	0	12	0	0	2	0	8	0	0	6	4	0	6	0
bta-chr25_24361_st-3p	0	1	0	4	0	0	0	0	0	4	2	0	0	3	0	0	10
bta-chr25_24372_mt-3p	1	0	0	2	5	2	0	0	0	0	0	0	0	0	0	1	0
bta-chr25_24387_mt-5p	0	0	0	0	9	0	0	0	0	0	0	0	0	0	0	0	0
bta-chr25_24389_mt-5p	0	0	0	0	7	0	0	0	0	0	0	0	0	6	0	0	0
bta-chr25_24395_mt-5p	5	0	0	4	9	0	0	6	6	22	14	0	1	35	2	10	16
bta-chr25_24517_mt-5p	0	0	0	0	0	0	0	7	0	0	0	0	0	0	0	0	0
bta-chr25_24570_mt-3p	3	2	0	0	11	3	2	14	1	1	0	0	1	6	1	0	1
bta-chr25_24605_mt-5p	0	0	0	0	5	0	0	5	0	0	0	0	0	0	0	0	0
bta-chr25_24619_mt-5p	11	6	0	1	13	7	3	10	6	4	4	0	5	13	6	2	2
bta-chr25_24674_st-5p	0	0	0	0	0	0	0	0	0	2	0	1	0	0	1	0	0
bta-chr25_24703_mt-5p	0	0	0	0	10	0	4	0	3	3	0	0	0	0	1	0	0
bta-chr25_24754_mt-3p	0	4	0	0	11	0	0	9	0	0	0	0	5	0	10	0	5
bta-chr25_24754_st-5p	0	0	0	0	0	0	0	5	0	0	0	0	0	0	0	0	0
bta-chr25_24777_mt-5p	0	0	0	0	9	0	0	0	0	1	0	0	0	0	0	0	0
bta-chr25_24821_mt-5p	1	4	0	0	7	6	0	0	0	6	0	0	0	0	0	3	2
bta-chr25_24826_mt-3p	0	1	0	0	34	0	0	0	0	1	6	0	0	8	2	4	4
bta-chr25_24826_st-5p	0	0	0	0	5	0	0	0	0	0	0	0	1	0	0	0	0
bta-chr26_24928_st-3p	0	1	0	0	0	0	0	0	0	0	0	0	0	0	0	0	0
bta-chr26_25023_mt-3p	0	4	1	0	0	7	1	15	7	1	0	0	0	0	0	7	0
bta-chr26_25023_st-5p	0	0	0	0	0	0	2	0	0	0	0	0	0	0	0	0	0
bta-chr26_25059_mt-3p	0	1	0	0	0	0	0	0	0	6	0	0	0	3	0	0	6
bta-chr26_25063_mt-3p	1	2	0	0	0	0	0	2	0	12	1	0	0	10	3	3	2
bta-chr26_25071_mt-5p	30	20	4	7	170	19	63	31	21	57	48	6	51	108	16	21	35
bta-chr26_25137_mt-3p	0	0	0	0	0	0	0	0	0	8	0	0	8	5	0	0	0
bta-chr26_25137_st-5p	0	0	0	0	0	0	0	0	0	4	0	0	0	4	0	0	4
bta-chr26_25176_mt-5p	0	0	0	0	0	2	0	6	0	1	1	0	0	0	0	1	0
bta-chr26_25196_mt-5p	4	1	0	0	3	1	0	7	0	0	0	0	0	1	3	0	4
bta-chr26_25205_mt-3p	0	0	0	0	0	0	0	8	0	0	0	0	0	0	0	0	0
bta-chr26_25218_mt-5p	7	12	1	11	18	25	12	30	1	12	4	1	11	5	3	13	5
bta-chr26_25218_st-3p	4	9	0	0	6	0	0	15	0	28	10	0	9	13	4	25	7
bta-chr26_25244_mt-3p	1	0	0	0	14	2	8	0	4	10	5	2	1	49	6	6	7
bta-chr26_25266_mt-3p	0	0	0	0	0	2	2	0	0	0	0	0	0	6	0	7	3
bta-chr26_25285_mt-5p	0	0	0	0	9	0	0	0	0	0	0	0	0	0	0	0	0
bta-chr26_25307_mt-5p	0	0	0	0	11	0	0	7	0	3	0	0	0	0	0	0	0
bta-chr26_25355_mt-5p	0	1	0	1	0	0	0	5	3	2	1	0	0	6	2	0	0
bta-chr26_25355_st-3p	0	0	0	0	0	0	0	0	0	0	0	0	0	0	1	0	0
bta-chr26_25439_mt-5p	242	1539	51	334	1863	220	208	1065	360	4019	1364	129	635	1937	503	1085	1766
bta-chr26_25459_mt-5p	0	0	0	0	1	0	0	1	0	1	0	0	2	0	0	0	0
bta-chr26_25508_mt-3p	184	408	9	59	735	327	549	409	231	352	297	30	295	731	365	265	317
bta-chr26_25602_mt-3p	0	0	0	0	8	0	0	0	0	1	0	0	0	2	0	0	8
bta-chr26_25607_mt-3p	0	0	0	0	0	0	0	0	2	0	0	0	0	7	0	0	0
bta-chr26_25607_st-5p	0	0	0	0	6	2	0	0	0	0	0	0	0	0	0	0	0
bta-chr26_25614_mt-3p	0	0	0	0	0	9	0	0	0	0	0	0	0	0	0	0	0
bta-chr26_25627_st-3p	0	0	0	0	5	0	0	0	2	2	0	0	0	0	0	0	0
bta-chr26_25683_mt-5p	711	2824	87	724	4041	469	341	1751	678	8228	2778	162	928	2612	618	2665	3825
bta-chr26_25685_mt-5p	0	4	0	0	1	3	5	2	0	17	16	2	0	0	1	1	10
bta-chr26_25692_mt-3p	1	0	0	0	1	1	0	0	0	1	0	0	9	0	0	0	3
bta-chr26_25707_mt-5p	9915	30096	1378	11571	48284	8180	7769	30871	5145	63779	23540	1715	10056	46595	8896	15500	70586
bta-chr26_25711_st-3p	6	0	0	2	9	6	0	19	3	2	12	0	9	1	0	3	0
bta-chr27_25742_mt-5p	0	0	0	0	0	0	0	9	0	0	0	0	0	1	0	0	7
bta-chr27_25744_mt-5p	30	33	1	21	51	24	14	67	23	282	94	5	36	139	28	66	136
bta-chr27_25753_st-5p	2	1	1	0	31	1	1	0	0	2	2	0	7	2	2	9	3
bta-chr27_25823_mt-3p	200	899	13	187	1435	147	148	750	288	4374	1166	57	504	1803	380	1109	1750
bta-chr27_25849_mt-3p	2	0	0	0	0	0	0	0	0	2	2	0	0	1	3	1	5
bta-chr27_25904_mt-5p	0	0	0	0	0	0	2	9	0	0	1	0	3	0	0	0	0
bta-chr27_25906_st-5p	2	4	0	1	2	1	4	2	0	2	1	0	0	4	5	1	0
bta-chr27_25943_mt-5p	2	3	0	0	2	3	7	11	4	6	2	0	0	7	12	0	0
bta-chr27_26033_mt-5p	0	2	0	0	0	0	0	0	0	0	0	0	0	0	0	0	0
bta-chr27_26104_mt-3p	0	0	0	0	10	0	0	0	0	0	0	0	2	0	0	5	0
bta-chr27_26108_mt-3p	0	0	0	0	0	1	0	10	0	0	0	0	0	0	0	0	3
bta-chr27_26145_mt-5p	0	0	0	0	0	0	0	0	0	0	0	0	0	2	0	0	3
bta-chr27_26158_mt-3p	0	0	0	0	0	0	4	6	0	2	0	0	4	0	0	0	0
bta-chr28_26194_mt-5p	0	0	0	0	7	0	0	0	0	0	0	1	0	4	0	0	0
bta-chr28_26194_st-3p	0	0	0	0	0	0	0	0	0	0	0	0	0	0	0	1	0
bta-chr28_26296_mt-5p	0	4	0	0	14	5	14	17	20	26	8	1	4	1	7	0	15
bta-chr28_26382_mt-5p	3	0	0	0	0	0	0	8	0	0	0	0	4	1	0	3	4
bta-chr28_26406_mt-5p	0	0	0	0	14	0	0	0	0	0	0	0	0	0	0	0	0
bta-chr28_26464_mt-5p	0	6	1	7	12	0	2	8	0	15	17	0	10	69	16	24	9
bta-chr28_26468_mt-5p	0	0	0	0	0	0	9	0	0	0	0	0	0	0	0	0	0
bta-chr28_26468_st-3p	0	0	0	0	0	0	0	0	0	2	0	0	0	2	0	0	0
bta-chr28_26523_mt-5p	3	0	0	0	19	2	6	0	10	0	0	0	0	0	14	0	4
bta-chr28_26561_mt-5p	0	0	0	0	8	1	0	0	0	0	0	0	0	0	0	0	0
bta-chr28_26567_mt-5p	0	0	0	0	0	0	0	0	0	0	0	0	9	0	0	0	0
bta-chr28_26602_mt-3p	0	0	0	0	1	0	0	0	0	0	0	4	0	1	2	0	0
bta-chr28_26723_mt-5p	0	0	0	0	0	0	0	0	0	0	0	0	8	2	0	0	0
bta-chr28_26748_mt-3p	1	4	0	0	0	0	0	0	0	6	0	0	0	0	0	0	0
bta-chr28_26752_mt-3p	0	0	0	0	0	1	0	14	0	0	0	0	0	0	0	0	0
bta-chr28_26754_mt-3p	0	0	0	0	6	0	0	6	4	0	0	0	0	0	0	0	0
bta-chr28_26819_mt-5p	0	5	0	0	17	0	0	0	0	0	0	0	0	2	1	0	8
bta-chr28_26848_mt-3p	3	1	0	0	0	0	0	0	1	0	0	0	0	0	3	0	5
bta-chr29_27040_mt-5p	0	0	0	0	15	6	0	0	0	3	2	0	0	0	0	0	2
bta-chr29_27040_st-3p	0	0	0	0	0	0	0	0	0	0	0	0	0	1	0	0	0
bta-chr29_27061_mt-3p	0	0	0	0	7	0	0	0	0	0	0	0	0	0	0	0	0
bta-chr29_27061_st-5p	0	0	0	0	0	0	0	3	0	0	0	0	0	0	0	0	0
bta-chr29_27111_mt-5p	0	0	0	0	0	0	0	0	0	0	0	0	2	3	0	4	0
bta-chr29_27142_mt-5p	0	1	0	0	6	32	22	23	21	34	1	0	9	0	10	6	10
bta-chr29_27143_mt-3p	0	0	0	0	13	0	0	0	0	0	0	0	0	0	0	0	0
bta-chr29_27150_mt-5p	0	2	0	7	1	7	12	11	0	4	0	2	0	3	3	0	4
bta-chr29_27158_mt-5p	0	0	0	0	0	0	0	7	0	0	0	0	0	0	3	0	0
bta-chr29_27221_mt-3p	8	6	0	2	11	16	7	12	3	4	5	0	8	9	1	1	7
bta-chr29_27243_mt-3p	0	0	0	0	12	0	0	0	0	5	0	0	0	8	0	0	5
bta-chr29_27245_mt-3p	0	0	0	0	9	1	0	0	0	0	0	0	0	0	0	0	0
bta-chr29_27277_mt-5p	4	0	0	0	0	0	0	0	0	11	0	0	0	0	0	0	0
bta-chr29_27277_st-3p	0	2	0	0	0	0	2	0	2	7	0	0	0	0	0	0	0
bta-chr29_27304_mt-5p	0	0	0	0	12	0	0	0	0	0	0	0	0	5	0	0	0
bta-chr29_27317_mt-3p	0	0	0	0	0	0	9	0	0	1	0	0	0	0	0	0	0
bta-chr29_27330_mt-5p	127	467	20	128	542	58	84	415	147	2163	581	54	387	1340	256	613	726
bta-chr29_27357_st-5p	0	0	0	0	0	0	0	0	0	0	0	0	0	2	0	0	0
bta-chr29_27367_mt-3p	0	0	0	0	0	0	0	0	0	0	0	0	3	0	0	7	0
bta-chr29_27449_st-3p	0	0	0	0	0	0	0	0	0	0	0	0	0	9	0	0	0
bta-chr29_27666_mt-3p	0	0	0	0	11	0	0	0	0	0	0	0	0	0	0	0	0
bta-chr29_27728_mt-3p	55	560	14	16	1042	5	74	64	114	168	34	2	53	15	108	34	25
bta-chr29_27732_mt-3p	0	0	0	0	4	0	0	10	2	0	0	0	0	0	0	4	0
bta-chr29_27741_mt-5p	0	0	0	3	0	0	0	0	2	2	0	0	0	4	3	0	0
bta-chr29_27747_mt-5p	2	3	0	0	14	0	7	10	0	0	0	0	0	0	7	1	0
bta-chr29_27826_mt-3p	7	2	0	0	15	0	0	16	3	7	3	0	0	0	0	3	3
bta-chr29_27837_mt-5p	0	0	0	0	0	0	9	0	0	2	0	0	0	2	0	0	0
bta-chr29_27847_mt-5p	1802	5703	192	1624	7309	1228	1627	7739	1095	11241	4422	292	1774	7803	1588	2674	11262
bta-chr29_27849_mt-5p	33	19	1	16	21	8	2	16	4	1115	130	3	10	31	5	8	15
bta-chr29_27851_mt-5p	0	2	0	0	0	2	0	0	2	1	0	0	0	0	2	9	2
bta-chr29_27869_mt-5p	0	0	0	0	3	3	0	0	0	24	4	0	0	11	0	7	15
bta-chr29_27875_mt-5p	94	472	20	57	806	93	102	433	182	2143	539	54	414	1668	225	723	828
bta-chr3_28062_mt-5p	0	0	0	0	11	0	0	0	0	0	0	0	0	0	0	1	0
bta-chr3_28063_mt-3p	0	8	0	6	16	11	0	8	5	25	9	0	7	8	7	0	9
bta-chr3_28066_mt-5p	0	0	0	0	10	0	0	0	0	0	0	0	0	0	0	0	0
bta-chr3_28127_mt-3p	0	0	0	0	0	0	0	11	0	0	0	0	0	0	0	0	0
bta-chr3_28191_mt-3p	0	0	0	0	8	0	0	0	0	0	0	0	0	0	0	0	0
bta-chr3_28393_mt-3p	3	4	0	0	9	5	16	43	22	1	1	0	1	3	6	0	0
bta-chr3_28459_mt-3p	0	0	0	0	0	0	0	0	0	9	0	0	0	0	0	0	0
bta-chr3_28492_mt-5p	0	0	0	0	0	5	0	0	0	3	1	1	0	9	0	0	0
bta-chr3_28812_mt-5p	0	0	0	0	0	0	0	12	0	0	0	0	0	0	0	0	0
bta-chr3_28815_mt-3p	540	2884	82	584	3816	335	607	3269	920	8763	3332	154	1663	5830	1267	2447	4530
bta-chr3_28821_mt-3p	3	6	0	0	13	7	8	30	15	14	9	0	14	15	6	3	9
bta-chr3_28839_mt-3p	1	0	0	0	0	0	0	0	0	0	0	0	0	0	0	0	0
bta-chr3_28869_mt-3p	598	2882	66	484	3593	931	2240	5745	1619	7234	2288	257	1289	4618	1026	2778	2796
bta-chr3_28901_mt-3p	0	0	0	0	0	0	0	2	0	3	0	0	0	3	7	0	0
bta-chr3_28901_st-5p	0	0	0	0	0	2	0	0	0	2	0	0	0	0	3	1	0
bta-chr3_28948_mt-5p	0	4	0	0	9	0	14	8	0	5	1	0	0	16	9	0	3
bta-chr3_28949_mt-3p	6	0	0	0	2	0	0	0	1	2	0	0	0	8	3	0	3
bta-chr3_28949_st-5p	0	0	0	0	0	0	2	0	0	0	0	0	0	2	0	0	0
bta-chr3_28955_mt-3p	6	12	1	0	32	16	26	44	7	22	4	0	11	10	16	0	11
bta-chr3_28995_mt-3p	14015	37523	2061	16651	66447	13658	9178	34633	4980	65905	28574	2189	9217	57037	9279	15607	90702
bta-chr3_29035_mt-3p	0	0	0	0	0	0	0	9	0	0	0	0	0	0	0	0	0
bta-chr3_29041_mt-3p	0	9	0	1	5	0	0	13	4	7	0	0	2	12	2	13	10
bta-chr3_29046_mt-5p	0	0	0	0	0	0	0	0	0	0	1	0	0	8	0	0	0
bta-chr3_29046_st-3p	0	0	0	0	1	0	0	0	0	0	0	0	0	0	0	0	0
bta-chr3_29085_mt-5p	299	814	13	198	923	218	201	964	300	3505	936	67	414	909	328	645	1129
bta-chr3_29097_mt-5p	0	0	0	0	6	0	0	0	0	5	0	0	0	1	0	1	3
bta-chr3_29165_mt-5p	13	92	6	9	372	52	30	69	22	349	168	13	148	339	121	163	231
bta-chr3_29196_mt-3p	0	0	0	0	0	0	0	0	0	3	3	0	0	3	0	1	0
bta-chr3_29277_st-3p	4	4	0	2	0	5	0	0	11	9	0	1	0	9	7	4	1
bta-chr3_29284_mt-3p	0	1	0	0	5	0	2	0	0	0	0	0	0	0	0	0	0
bta-chr3_29291_mt-5p	0	0	0	0	0	0	0	0	0	0	0	0	9	0	0	0	0
bta-chr3_29291_st-3p	0	0	0	0	0	0	0	0	0	0	0	0	3	0	0	0	0
bta-chr3_29444_mt-3p	0	0	0	0	8	1	4	2	0	0	0	0	0	1	0	0	0
bta-chr3_29504_mt-3p	0	0	0	0	0	0	0	0	0	0	5	0	0	0	0	0	0
bta-chr3_29689_mt-5p	0	0	0	0	0	0	0	0	0	0	0	0	9	0	0	0	0
bta-chr3_29726_mt-3p	0	0	0	0	0	0	0	11	0	0	0	0	0	0	0	0	0
bta-chr3_29749_mt-5p	0	4	0	0	1	1	0	0	5	0	0	0	0	1	1	0	0
bta-chr3_29792_mt-3p	0	0	0	0	1	0	0	0	0	32	3	0	0	0	0	0	0
bta-chr3_29949_mt-5p	0	0	0	0	10	3	0	2	3	3	0	0	0	0	1	4	4
bta-chr3_29953_mt-5p	0	0	0	0	3	0	0	0	0	4	0	0	11	0	0	0	0
bta-chr3_29959_mt-5p	4	0	0	0	21	0	0	0	0	0	0	0	0	0	0	0	0
bta-chr3_29998_mt-3p	2	0	0	0	4	1	0	0	2	4	2	0	10	8	0	16	5
bta-chr3_30005_mt-5p	0	0	0	0	8	0	0	0	0	0	0	0	0	4	0	0	0
bta-chr3_30008_mt-3p	239	2082	58	142	2386	215	453	2902	602	5722	2219	112	1446	1877	916	2293	2362
bta-chr3_30023_mt-5p	0	0	0	0	0	0	0	0	0	0	7	0	0	0	0	0	0
bta-chr3_30031_mt-5p	18	54	1	6	122	21	14	32	34	223	43	8	15	83	14	40	75
bta-chr3_30033_mt-5p	6	3	0	0	16	0	0	6	4	0	0	0	4	7	2	0	1
bta-chr3_30042_mt-3p	1337	1002	66	812	2470	1275	1236	1933	837	2902	1204	178	957	2364	985	1074	1904
bta-chr4_30243_mt-3p	0	0	0	0	0	0	0	0	0	6	0	0	0	0	0	0	0
bta-chr4_30282_mt-5p	0	0	0	0	9	0	0	0	0	0	0	0	0	0	0	0	0
bta-chr4_30285_mt-3p	2	5	0	2	0	1	0	0	0	3	2	1	10	3	0	5	0
bta-chr4_30291_mt-3p	7	0	0	0	0	0	3	12	0	1	13	0	4	12	0	0	29
bta-chr4_30347_mt-3p	0	0	0	0	0	0	0	0	0	1	0	0	6	4	0	0	0
bta-chr4_30347_st-5p	0	1	0	0	0	0	0	0	0	0	0	0	0	2	0	0	1
bta-chr4_30445_mt-3p	0	2	0	0	1	0	2	0	0	3	1	1	1	0	4	0	0
bta-chr4_30627_mt-3p	2	0	1	0	8	5	9	1	20	0	0	0	2	16	7	1	7
bta-chr4_30643_mt-3p	0	0	0	0	10	0	0	0	0	0	0	0	0	0	0	1	0
bta-chr4_30648_mt-5p	103	196	24	108	572	70	125	273	295	1075	522	49	266	1740	286	481	673
bta-chr4_30689_mt-3p	792	8178	163	861	8517	590	711	3795	1234	22913	6234	508	2084	6351	1579	4407	7178
bta-chr4_30714_mt-5p	0	0	0	0	9	0	0	0	0	7	0	0	0	0	0	0	0
bta-chr4_30809_mt-5p	0	4	0	2	1	0	0	0	0	0	5	0	5	0	0	0	1
bta-chr4_30933_mt-5p	0	0	1	0	21	1	0	6	2	16	0	2	2	4	0	4	11
bta-chr4_30946_mt-3p	0	0	0	0	0	0	0	12	0	0	0	0	0	0	0	0	0
bta-chr4_30983_mt-5p	4	4	0	1	7	10	3	12	0	16	8	0	1	6	7	1	2
bta-chr4_31021_mt-5p	1	0	0	2	13	2	11	3	0	0	1	1	0	0	1	0	0
bta-chr4_31070_mt-3p	15	144	7	4	369	192	108	270	80	666	240	24	167	248	157	288	223
bta-chr4_31085_mt-5p	0	0	0	0	7	0	0	0	0	0	0	0	0	0	0	0	0
bta-chr4_31272_mt-3p	917	7058	301	586	9646	959	676	3488	1092	20311	9201	711	2513	7136	2343	5411	7058
bta-chr4_31343_mt-5p	0	0	0	0	0	0	0	0	0	0	0	0	10	0	0	0	0
bta-chr4_31343_st-3p	0	0	0	0	0	3	0	0	0	0	0	0	0	0	0	0	0
bta-chr4_31345_mt-5p	0	0	0	0	0	0	0	10	0	0	0	0	0	2	0	0	0
bta-chr4_31364_mt-3p	28	102	4	14	180	39	43	176	70	572	234	8	150	360	89	145	176
bta-chr4_31365_mt-5p	0	0	0	0	0	0	0	0	6	0	0	0	4	0	0	0	0
bta-chr4_31375_mt-5p	0	5	0	1	8	0	0	0	3	20	2	1	4	10	2	7	5
bta-chr4_31382_mt-3p	4	0	0	0	0	0	2	7	0	0	6	0	0	0	0	0	0
bta-chr4_31382_st-5p	0	0	0	0	0	0	0	0	0	1	0	0	0	0	0	0	0
bta-chr5_31536_mt-5p	0	0	0	0	12	0	0	0	0	0	0	0	0	0	0	0	0
bta-chr5_31536_st-3p	0	0	0	0	4	0	0	2	0	0	0	0	0	0	0	0	0
bta-chr5_31547_mt-3p	0	0	1	0	10	0	0	0	0	0	0	0	0	0	0	0	0
bta-chr5_31588_mt-5p	14	20	0	0	14	21	12	47	8	28	10	0	10	27	8	6	34
bta-chr5_31603_mt-3p	0	0	0	0	0	0	0	0	10	0	0	0	0	0	0	0	0
bta-chr5_31603_st-5p	0	0	0	0	0	0	0	0	0	0	0	0	0	0	0	0	4
bta-chr5_31666_mt-5p	7	3	0	0	17	14	12	7	0	8	12	2	5	8	4	10	2
bta-chr5_31666_st-3p	0	7	0	0	1	0	3	0	0	2	6	0	0	4	1	0	3
bta-chr5_31714_mt-5p	0	0	0	0	13	0	0	0	0	0	0	0	0	0	1	0	0
bta-chr5_31743_mt-3p	0	0	0	0	0	1	0	5	2	0	3	0	0	0	0	0	0
bta-chr5_31761_mt-3p	0	0	0	0	0	0	0	0	8	8	0	0	0	0	0	0	0
bta-chr5_31767_mt-3p	0	0	0	0	0	0	1	0	0	5	0	0	0	4	0	0	0
bta-chr5_31790_mt-5p	0	0	0	4	0	0	0	0	0	5	0	0	11	3	3	0	0
bta-chr5_31793_mt-3p	0	0	0	0	0	3	0	2	0	0	0	0	0	0	0	0	0
bta-chr5_31793_st-5p	0	1	0	0	0	0	0	0	3	0	0	0	0	1	0	0	0
bta-chr5_31833_mt-3p	39	354	7	9	860	62	98	274	30	1790	437	32	142	289	106	279	258
bta-chr5_31948_mt-5p	20	81	1	13	108	17	21	77	16	334	45	4	26	52	6	65	95
bta-chr5_31991_mt-3p	0	0	0	0	0	0	0	0	4	4	0	0	0	0	0	0	0
bta-chr5_32069_mt-3p	0	0	0	0	10	0	0	0	0	0	0	0	0	0	0	0	0
bta-chr5_32118_mt-5p	144	1182	49	35	1378	382	511	2169	620	3800	1201	85	846	1284	635	1030	1023
bta-chr5_32160_mt-3p	44	147	16	28	279	41	26	158	74	771	427	27	201	607	113	292	299
bta-chr5_32192_mt-5p	0	0	0	0	0	0	0	0	0	0	0	0	10	0	0	0	0
bta-chr5_32192_st-3p	0	0	0	0	0	0	4	0	0	0	0	0	0	0	0	0	0
bta-chr5_32219_mt-3p	0	0	0	0	0	0	3	1	1	13	0	0	0	5	0	0	3
bta-chr5_32227_mt-3p	0	0	0	0	14	0	0	0	0	0	1	0	0	0	0	0	0
bta-chr5_32232_mt-5p	0	0	0	0	1	0	0	0	0	18	0	1	0	0	0	0	2
bta-chr5_32235_mt-3p	1	21	1	10	13	4	29	0	16	55	9	3	10	15	2	9	11
bta-chr5_32242_mt-5p	569	5880	153	405	6991	536	434	2197	793	12223	5114	419	1550	5038	1346	3255	4388
bta-chr5_32289_mt-3p	1	2	0	0	2	5	1	16	4	15	7	0	9	1	17	1	7
bta-chr5_32311_mt-3p	577	5996	154	406	7116	552	449	2230	801	12664	5251	426	1578	5177	1367	3328	4477
bta-chr5_32359_st-5p	4	0	0	3	0	0	0	4	1	8	1	0	0	0	0	0	0
bta-chr5_32368_mt-5p	20	123	15	34	379	47	65	347	87	230	86	21	205	513	134	181	204
bta-chr5_32410_mt-5p	0	4	1	0	20	3	0	0	0	0	12	0	2	24	3	4	1
bta-chr5_32450_mt-5p	22	191	11	13	321	28	47	193	54	944	283	12	81	164	71	100	114
bta-chr5_32463_mt-3p	0	0	0	0	0	0	0	0	0	18	0	0	0	0	0	0	0
bta-chr5_32484_mt-5p	0	0	0	0	0	0	0	9	0	0	0	0	0	0	0	0	0
bta-chr5_32657_mt-5p	0	0	0	0	9	0	0	0	0	0	0	0	0	0	0	0	0
bta-chr5_32753_mt-5p	1	2	0	0	4	0	9	6	14	1	0	0	0	0	0	2	0
bta-chr5_32780_mt-5p	0	0	0	0	0	0	0	0	5	0	0	0	0	0	0	0	0
bta-chr5_32780_st-3p	0	0	0	0	0	0	0	4	0	0	0	0	2	0	0	3	0
bta-chr5_32786_mt-3p	0	0	0	0	9	0	0	0	0	0	0	0	0	0	0	0	0
bta-chr5_32842_mt-3p	0	4	0	3	4	0	8	18	2	1	5	0	0	4	0	8	5
bta-chr5_32842_st-5p	0	0	0	0	0	0	0	0	0	4	0	0	0	0	0	0	0
bta-chr5_32916_mt-3p	11	40	4	4	101	12	16	56	19	317	104	10	42	227	50	112	76
bta-chr5_32949_mt-5p	2	0	0	0	0	0	7	0	0	2	0	0	0	3	0	0	0
bta-chr5_32949_st-3p	0	0	0	0	0	0	0	0	0	2	0	0	0	0	0	0	0
bta-chr5_32956_mt-3p	0	0	0	0	2	0	0	0	2	0	0	0	9	0	0	0	0
bta-chr5_33000_mt-3p	0	1	0	0	0	0	2	4	1	6	0	0	3	0	0	0	0
bta-chr5_33041_mt-5p	4	0	1	0	6	2	0	15	0	5	2	0	0	6	2	4	6
bta-chr5_33061_mt-5p	2	0	0	0	4	0	1	2	1	2	5	0	1	10	3	1	0
bta-chr5_33072_mt-3p	1	0	1	2	0	1	0	14	0	8	1	1	13	9	1	1	10
bta-chr5_33082_mt-3p	6	7	0	0	0	0	0	0	0	8	0	0	0	5	0	0	4
bta-chr5_33082_st-5p	0	0	0	0	0	0	0	0	0	4	0	1	0	0	0	0	0
bta-chr5_33130_mt-3p	0	0	0	0	8	0	0	0	0	4	0	0	0	0	0	0	0
bta-chr5_33139_mt-5p	0	0	0	0	0	0	0	4	0	0	0	0	0	2	0	7	2
bta-chr5_33142_mt-3p	0	2	0	0	0	2	0	0	0	3	0	0	0	9	0	7	3
bta-chr5_33283_mt-3p	0	0	0	0	4	0	0	0	0	0	0	0	0	0	0	0	0
bta-chr5_33283_st-5p	0	0	0	0	0	3	0	0	0	0	0	0	0	0	0	0	0
bta-chr5_33305_mt-5p	0	2	0	0	0	0	0	2	0	0	1	0	0	9	0	0	0
bta-chr5_33359_mt-5p	0	3	0	0	6	0	0	0	0	1	0	0	0	5	0	7	8
bta-chr5_33373_mt-5p	0	0	0	0	0	0	0	0	0	7	0	0	11	1	0	0	0
bta-chr5_33382_mt-3p	0	0	0	0	9	0	0	0	0	0	0	0	0	0	0	0	0
bta-chr5_33382_st-5p	0	0	0	0	0	0	0	0	0	0	0	0	0	0	0	5	0
bta-chr5_33384_mt-3p	1	7	0	1	15	0	0	3	6	4	4	0	0	14	4	10	10
bta-chr5_33389_mt-5p	0	0	0	0	0	0	0	9	0	0	0	0	0	0	0	3	0
bta-chr5_33389_st-3p	0	0	0	0	0	0	0	0	0	0	0	0	0	0	0	4	0
bta-chr5_33456_mt-3p	2	2	0	1	1	0	1	0	0	0	0	0	0	4	1	0	1
bta-chr5_33493_mt-5p	2	2	0	0	0	1	0	0	0	0	0	0	0	13	0	10	0
bta-chr5_33542_mt-3p	0	0	0	0	0	0	0	0	0	0	0	0	0	0	0	2	0
bta-chr5_33553_mt-5p	11	44	1	14	7	5	0	3	5	75	37	7	5	63	20	26	67
bta-chr5_33572_mt-5p	1	3	0	0	17	3	5	4	1	41	17	0	7	14	3	11	15
bta-chr5_33573_mt-5p	19	21	2	9	106	19	23	109	10	119	42	9	64	87	41	53	83
bta-chr5_33576_mt-3p	0	0	0	0	9	0	0	0	0	0	0	0	0	0	0	0	0
bta-chr6_33651_mt-3p	2	0	0	0	8	4	4	3	0	0	0	0	0	3	0	0	5
bta-chr6_33699_mt-3p	6	17	5	5	19	5	4	15	4	69	41	1	25	82	6	22	44
bta-chr6_33699_st-5p	0	0	0	0	0	1	0	0	0	0	0	0	0	0	0	0	0
bta-chr6_33701_mt-3p	17	35	1	16	41	14	31	114	12	131	68	5	26	136	29	26	76
bta-chr6_33710_mt-5p	0	0	0	0	0	0	2	6	0	0	0	0	0	0	0	0	0
bta-chr6_33710_st-3p	0	0	0	0	0	0	0	0	0	0	0	0	0	0	0	0	5
bta-chr6_33863_st-5p	0	0	0	0	0	1	0	13	0	0	1	0	0	3	0	0	0
bta-chr6_34168_mt-5p	0	0	0	0	0	0	0	0	0	5	2	0	0	5	0	0	0
bta-chr6_34237_st-5p	0	0	0	0	4	0	0	0	0	0	0	0	0	0	0	0	0
bta-chr6_34241_mt-3p	0	0	0	0	0	0	0	4	0	0	0	0	6	1	0	0	0
bta-chr6_34252_mt-5p	0	0	0	0	0	0	0	0	0	9	1	0	0	2	2	1	3
bta-chr6_34270_mt-5p	0	0	0	0	0	0	2	9	0	0	0	0	0	4	2	0	0
bta-chr6_34275_st-3p	3	2	0	3	8	0	0	1	0	3	0	0	0	6	3	0	4
bta-chr6_34289_mt-3p	0	0	0	0	11	0	0	0	0	0	0	0	0	0	0	0	0
bta-chr6_34364_mt-3p	0	0	0	0	0	0	11	0	0	0	0	0	0	0	0	0	0
bta-chr6_34392_st-5p	0	0	0	0	0	0	0	0	0	5	0	0	0	0	0	0	0
bta-chr6_34396_mt-3p	1	6	0	0	19	2	1	9	0	2	2	1	10	16	3	6	10
bta-chr6_34660_mt-3p	345	617	24	5	367	716	1097	804	276	177	143	24	214	422	411	228	15
bta-chr6_34736_mt-3p	34	321	9	31	422	35	33	273	64	1587	395	31	125	700	114	295	477
bta-chr6_34759_mt-5p	0	15	0	2	24	12	7	33	30	38	23	2	42	80	17	1	1
bta-chr6_34759_st-3p	0	0	0	0	0	1	0	0	0	0	2	0	0	1	0	0	0
bta-chr6_34821_mt-5p	227	1674	80	448	2919	180	641	1746	399	2990	1468	161	1859	7735	1272	1934	2867
bta-chr6_34821_st-3p	0	2	0	0	0	0	0	0	0	0	0	0	0	0	0	0	0
bta-chr6_34829_st-3p	0	1	0	0	1	0	0	0	1	4	0	0	7	4	0	0	4
bta-chr6_34837_mt-5p	0	8	0	0	0	0	0	0	0	0	0	0	0	1	0	0	0
bta-chr6_34837_st-3p	4	0	0	0	0	0	0	0	0	0	0	0	0	0	0	0	0
bta-chr6_34840_mt-3p	0	0	0	0	0	0	0	0	0	0	0	0	0	6	0	0	5
bta-chr6_34892_mt-3p	854	3282	173	773	4034	584	396	1682	481	15853	4977	507	1583	5790	1281	2388	6220
bta-chr6_34899_mt-5p	32	19	0	4	26	21	25	14	5	10	10	0	8	27	19	7	11
bta-chr6_34903_mt-5p	0	3	0	0	7	6	1	4	3	3	2	0	3	21	1	9	3
bta-chr6_34960_mt-3p	0	7	0	1	0	0	0	7	2	0	5	0	0	0	0	0	0
bta-chr7_35015_mt-3p	3	5	0	0	0	2	0	0	2	9	2	1	0	12	3	0	2
bta-chr7_35046_mt-5p	0	4	0	0	0	0	0	3	1	3	0	0	0	0	0	0	4
bta-chr7_35072_mt-5p	0	0	0	0	0	0	0	0	0	1	0	0	10	0	0	0	0
bta-chr7_35093_mt-3p	0	1	2	0	0	4	8	0	1	3	0	0	0	31	19	0	5
bta-chr7_35102_st-3p	0	1	0	0	1	0	0	0	0	2	2	0	0	1	0	0	2
bta-chr7_35122_mt-5p	0	0	0	0	0	0	0	0	0	10	0	0	0	0	0	0	0
bta-chr7_35124_mt-5p	0	0	0	0	0	0	0	0	0	6	0	0	0	0	0	6	3
bta-chr7_35135_mt-3p	8	1	0	0	9	1	4	11	0	6	0	0	0	0	12	5	5
bta-chr7_35140_mt-5p	0	0	0	0	0	0	0	0	0	0	0	0	12	0	0	0	0
bta-chr7_35140_st-3p	0	0	0	0	0	0	0	0	0	0	0	0	0	2	0	0	0
bta-chr7_35218_mt-5p	1	0	0	0	8	0	2	6	0	0	0	0	0	2	0	0	0
bta-chr7_35218_st-3p	0	0	0	0	0	0	0	0	0	0	0	0	0	0	1	0	0
bta-chr7_35402_mt-5p	0	0	0	0	9	0	0	0	0	0	0	0	0	0	0	0	0
bta-chr7_35547_mt-3p	302	872	89	212	2642	227	312	1453	597	5096	2748	171	1156	3918	924	1910	2043
bta-chr7_35552_mt-5p	10	5	0	4	20	17	10	18	6	22	6	1	21	17	16	5	21
bta-chr7_35564_mt-5p	0	0	0	4	0	0	0	0	0	0	0	0	0	8	0	0	0
bta-chr7_35564_st-3p	0	0	0	1	0	0	0	0	0	0	0	0	0	0	0	0	0
bta-chr7_35587_mt-3p	4	0	0	2	3	1	0	0	2	0	0	0	13	3	0	0	0
bta-chr7_35587_st-5p	0	0	1	0	0	0	0	0	0	0	2	0	0	0	0	0	0
bta-chr7_35610_mt-5p	0	0	0	0	14	0	0	0	0	0	4	0	0	4	0	0	0
bta-chr7_35654_mt-5p	5	3	2	0	4	2	0	0	6	1	0	0	0	8	8	23	0
bta-chr7_35735_mt-3p	5	4	0	2	18	1	3	1	35	7	5	2	10	54	4	9	6
bta-chr7_35884_mt-5p	0	0	1	0	0	0	0	0	2	2	3	0	0	6	0	0	0
bta-chr7_36028_mt-3p	0	0	0	0	0	0	11	0	0	0	0	0	0	0	0	1	0
bta-chr7_36094_mt-3p	0	0	0	0	7	0	0	0	0	2	0	0	0	0	0	0	0
bta-chr7_36110_mt-3p	0	0	0	0	0	0	0	0	0	0	0	0	10	0	0	0	0
bta-chr7_36153_mt-5p	4	0	0	0	0	0	0	0	0	0	0	0	0	0	0	0	11
bta-chr7_36153_st-3p	0	1	0	0	0	0	0	0	0	5	0	0	0	0	3	0	0
bta-chr7_36156_mt-3p	2	0	0	0	0	0	0	9	0	0	1	0	0	0	0	3	0
bta-chr7_36165_mt-5p	3	8	0	0	11	3	0	5	0	6	7	0	0	0	1	14	0
bta-chr7_36165_st-3p	0	0	0	0	0	0	0	0	0	1	0	0	0	0	0	0	0
bta-chr7_36214_mt-3p	0	4	0	0	0	0	3	5	3	0	4	0	0	0	0	0	0
bta-chr7_36309_mt-5p	0	0	0	0	0	0	0	0	0	0	0	0	12	0	0	4	5
bta-chr7_36386_mt-3p	0	0	0	0	0	7	0	0	0	0	0	0	0	0	0	0	0
bta-chr7_36434_mt-3p	0	1	1	0	5	0	8	0	0	6	3	0	4	5	4	0	0
bta-chr7_36482_mt-3p	0	0	0	0	0	0	0	0	0	2	0	0	0	0	0	0	0
bta-chr7_36490_mt-3p	0	4	0	1	0	0	2	5	0	6	0	0	0	7	5	0	5
bta-chr7_36492_mt-3p	0	0	0	0	0	1	0	0	0	1	2	0	0	4	5	0	0
bta-chr7_36579_mt-5p	0	0	0	0	10	0	0	0	0	0	0	0	0	0	0	0	0
bta-chr7_36608_mt-3p	0	7	0	0	0	0	6	9	0	8	0	1	0	0	0	0	3
bta-chr7_36686_mt-3p	1802	5777	195	1625	7432	1241	1658	7771	1110	11454	4518	292	1810	7871	1611	2700	11373
bta-chr7_36686_st-5p	0	0	0	0	0	0	0	0	0	0	2	0	0	0	0	0	0
bta-chr7_36699_mt-5p	178	908	37	155	1515	132	173	875	314	3624	1420	96	805	2751	551	1151	1246
bta-chr7_36703_mt-5p	0	0	0	1	10	0	0	0	0	0	0	0	0	2	0	0	0
bta-chr7_36706_mt-3p	0	0	0	0	0	0	0	0	0	0	0	0	0	0	0	0	4
bta-chr7_36792_mt-3p	4	12	0	2	3	0	0	7	1	5	7	1	0	4	2	1	8
bta-chr7_36792_st-5p	0	0	0	0	0	0	0	0	0	7	0	1	1	0	0	0	0
bta-chr7_36795_st-3p	9	0	0	0	0	0	0	0	0	1	0	0	0	5	0	0	0
bta-chr7_36832_mt-3p	0	0	0	0	6	0	0	0	0	0	2	0	0	0	0	0	0
bta-chr7_36924_mt-3p	0	0	0	0	11	0	0	0	0	0	0	0	0	0	0	0	0
bta-chr8_36952_mt-5p	18	94	2	14	126	14	30	154	82	437	135	12	152	337	95	216	172
bta-chr8_36976_mt-5p	0	0	0	0	0	0	0	0	0	5	3	0	0	0	6	0	0
bta-chr8_36976_st-3p	0	0	0	0	0	0	0	0	0	0	0	0	0	0	0	3	0
bta-chr8_37127_mt-3p	1	18	0	7	9	4	10	8	0	20	13	0	6	29	4	5	18
bta-chr8_37131_mt-3p	0	0	0	1	5	0	2	2	4	0	2	0	3	3	1	2	3
bta-chr8_37254_mt-5p	0	2	0	0	0	0	6	3	0	0	2	0	5	2	0	0	0
bta-chr8_37287_mt-3p	0	2	0	0	0	13	0	7	0	0	0	0	0	0	0	0	0
bta-chr8_37341_mt-5p	0	0	0	0	10	3	0	5	0	13	0	0	6	7	0	4	0
bta-chr8_37440_mt-5p	0	0	0	0	0	0	0	11	0	0	0	0	0	0	0	0	0
bta-chr8_37458_mt-3p	0	8	0	0	5	0	0	6	0	0	0	0	3	7	2	5	1
bta-chr8_37458_st-5p	7	5	0	0	7	9	1	3	6	5	3	1	6	9	0	7	8
bta-chr8_37470_mt-5p	1	4	0	0	0	0	0	0	0	0	0	1	0	1	0	0	0
bta-chr8_37499_mt-3p	0	0	0	0	10	0	0	0	0	0	0	0	0	0	0	0	0
bta-chr8_37521_mt-3p	1	0	1	0	18	0	0	6	0	0	0	0	0	0	0	0	1
bta-chr8_37587_mt-3p	7	0	0	3	8	1	4	10	12	0	6	1	14	19	4	5	6
bta-chr8_37594_mt-5p	333	1009	47	185	1343	107	300	1548	627	3198	1148	88	480	2192	512	952	1557
bta-chr8_37665_mt-3p	6	5	0	3	0	5	0	0	6	8	0	0	0	0	0	0	2
bta-chr8_37711_mt-5p	5	0	0	0	0	0	0	3	0	0	1	0	0	3	1	0	2
bta-chr8_37816_mt-3p	0	0	0	0	10	0	0	0	0	2	0	0	1	5	0	0	0
bta-chr8_38017_mt-3p	0	1	0	0	0	0	0	0	0	6	0	1	1	0	6	0	3
bta-chr8_38044_st-5p	2	0	0	0	0	3	0	0	0	0	0	0	0	0	0	0	0
bta-chr8_38219_mt-3p	14	31	4	4	94	15	45	57	20	51	20	4	7	34	37	20	19
bta-chr8_38226_st-5p	0	0	0	0	0	0	0	0	0	0	0	0	0	4	0	0	0
bta-chr8_38301_mt-5p	34	113	2	15	115	5	18	172	24	396	51	17	70	224	56	92	192
bta-chr8_38369_st-3p	0	0	0	0	0	4	0	0	0	2	0	0	0	0	0	0	2
bta-chr9_38446_mt-5p	0	2	0	0	9	0	0	0	2	1	0	0	0	5	2	0	3
bta-chr9_38447_mt-3p	1	1	0	0	5	1	5	25	3	2	0	0	0	3	0	0	0
bta-chr9_38505_mt-3p	82	322	30	67	933	128	157	715	223	1782	813	57	431	1222	372	689	758
bta-chr9_38560_mt-5p	11	61	4	8	77	7	5	46	3	192	49	0	28	103	13	39	111
bta-chr9_38603_mt-3p	0	0	0	0	0	0	0	0	2	0	0	0	7	2	0	0	0
bta-chr9_38603_st-5p	0	2	0	0	0	0	0	0	0	0	0	0	0	3	0	3	0
bta-chr9_38695_mt-3p	10	6	1	2	2	1	4	0	0	528	20	0	2	0	0	0	4
bta-chr9_38750_st-3p	0	3	0	1	0	3	4	10	0	1	0	0	0	1	0	0	0
bta-chr9_38841_mt-3p	0	0	0	0	5	0	0	0	2	5	0	0	0	0	0	0	0
bta-chr9_39020_mt-3p	0	0	0	0	10	0	0	0	0	0	0	0	0	0	0	0	0
bta-chr9_39044_st-3p	0	2	0	0	24	0	9	7	6	4	3	0	13	3	5	6	6
bta-chr9_39046_mt-3p	1	0	0	0	0	0	0	0	0	1	0	0	0	0	13	0	0
bta-chr9_39065_mt-5p	0	0	0	0	0	0	0	0	0	0	0	0	0	1	0	0	1
bta-chr9_39069_mt-5p	3	3	0	1	18	0	1	0	1	7	9	0	0	10	0	9	1
bta-chr9_39238_mt-3p	0	9	0	0	1	3	1	0	1	9	3	7	11	29	5	0	4
bta-chr9_39316_mt-3p	2	26	0	9	3	0	4	0	1	36	7	6	23	0	0	4	2
bta-chr9_39394_mt-3p	0	0	1	0	0	0	6	10	4	1	3	1	4	11	0	0	2
bta-chrUn_GJ058440v1_39618_mt-5p	166	1484	49	117	1461	105	172	972	171	4930	1444	91	373	1263	360	584	1037
bta-chrUn_GJ060120v1_39673_mt-5p	0	0	0	0	0	0	0	7	0	1	0	0	4	2	4	0	0
bta-chrX_39713_mt-3p	7	29	2	4	60	10	9	13	13	112	40	3	33	87	22	34	43
bta-chrX_39727_mt-3p	0	0	0	3	0	0	3	12	0	0	0	0	0	0	0	0	0
bta-chrX_39727_st-5p	0	0	0	0	0	1	0	0	0	0	0	0	0	0	0	0	0
bta-chrX_39822_mt-5p	1273	5915	131	786	7982	907	1096	4945	1567	23641	6102	422	3251	9055	2276	4982	9494
bta-chrX_39840_mt-5p	0	0	0	0	10	0	0	0	0	0	3	0	0	1	0	0	0
bta-chrX_39888_mt-5p	13	31	1	7	48	7	15	12	17	72	26	0	17	119	22	29	32
bta-chrX_39893_mt-3p	0	3	0	0	8	1	0	0	0	7	4	0	2	7	0	5	0
bta-chrX_39936_mt-5p	0	0	0	0	6	0	0	0	0	1	0	0	0	0	0	0	0
bta-chrX_40024_mt-3p	0	0	0	0	0	0	5	0	0	0	0	0	0	0	0	0	0
bta-chrX_40024_st-5p	0	1	0	0	0	0	0	0	0	4	0	0	0	0	0	4	0
bta-chrX_40041_mt-3p	6	0	0	0	0	4	0	3	0	0	0	0	0	0	0	0	0
bta-chrX_40136_mt-5p	0	0	0	0	0	0	0	8	0	0	0	0	1	3	0	0	0
bta-chrX_40154_mt-5p	505	3332	108	259	3967	368	963	5854	1264	12992	4610	188	2514	4735	1704	3980	4005
bta-chrX_40190_mt-5p	0	0	0	0	0	0	0	8	0	8	3	0	0	0	1	2	3
bta-chrX_40215_mt-3p	0	0	0	0	0	0	0	9	0	0	0	0	0	0	0	0	0
bta-chrX_40359_mt-3p	0	1	0	0	5	2	1	0	0	1	1	0	3	2	3	3	0
bta-chrX_40490_mt-5p	0	0	0	0	11	0	0	0	0	0	0	0	0	0	0	0	0
bta-chrX_40490_st-3p	0	0	0	0	0	0	0	0	0	4	0	0	0	0	0	0	0
bta-chrX_40552_mt-3p	5	16	0	11	15	3	6	45	5	19	11	0	6	31	11	5	10
bta-chrX_40629_mt-5p	6	12	1	0	34	6	10	24	1	4	2	3	0	12	9	1	4
bta-chrX_40732_mt-3p	0	0	0	0	7	0	0	0	0	2	0	0	0	0	0	2	1
bta-chrX_40745_mt-3p	0	0	0	0	9	0	0	0	0	0	0	0	0	0	0	0	0
bta-chrX_40882_mt-3p	215	2102	35	105	2312	275	405	1326	204	11401	2684	164	722	2142	471	1721	1735
bta-chrX_40921_mt-5p	0	5	1	1	4	0	0	0	0	0	0	0	0	10	0	0	0
bta-chrX_41003_st-3p	0	0	0	0	0	0	0	0	0	0	0	0	0	0	0	0	3
bta-chrX_41039_mt-5p	0	0	0	0	0	0	0	0	0	10	0	0	0	0	0	0	0
bta-chrX_41081_mt-5p	8	2	0	0	20	1	20	4	18	8	8	0	4	12	9	5	11
bta-chrX_41269_mt-5p	1	2	0	0	3	1	1	0	0	1	0	0	0	6	0	0	2
bta-chrX_41276_mt-3p	0	0	0	0	13	0	0	0	0	0	0	0	0	0	0	0	0
bta-chrX_41291_mt-5p	0	0	0	0	9	0	0	0	0	0	0	0	0	0	0	0	0
bta-chrX_41311_mt-5p	14	3	0	2	8	0	0	5	6	24	2	0	0	21	0	8	11
bta-let-7a-3p	732	691	46	287	1374	962	739	1125	545	917	423	61	582	2251	906	426	799
bta-let-7a-5p	179781	212283	9858	92024	488970	254255	358738	456743	115930	235514	152191	19926	130537	447815	209713	109726	212300
bta-let-7b-5p	55097	40414	1758	29022	96747	57369	57446	116662	56762	70331	38367	3815	32114	103111	46510	30296	52545
bta-let-7c-5p	19304	15223	935	9113	36592	16280	37986	72779	14501	21444	13428	1424	10307	24806	15034	7629	18223
bta-let-7d-5p	4921	7512	336	1486	18159	6928	8206	17666	5828	8974	4976	641	5495	13725	7801	4130	6786
bta-let-7e-5p	2411	2545	103	1067	6394	4197	5483	7078	2034	4287	2647	258	2191	7083	3407	1436	3503
bta-let-7f-5p	101518	104180	5328	37909	300711	142299	265273	251677	65147	144686	91375	11495	77475	265433	155815	61213	146920
bta-let-7g-5p	13085	16715	758	4630	31571	15789	20257	24760	7701	17697	10026	1703	8369	37264	13875	7533	19247
bta-let-7i-5p	7172	13047	701	4200	20722	9532	16711	17810	8460	15201	6293	1674	8576	36880	16149	9166	16322
bta-miR-100-5p	49	28	2	41	128	45	21	40	22	58	24	9	32	67	34	32	33
bta-miR-101-3p	10132	21816	800	4636	37899	15972	47621	52460	13198	17076	10870	1595	16180	60127	21851	18223	30916
bta-miR-10162-5p	5	0	0	1	0	0	7	9	0	5	3	0	0	7	3	0	9
bta-miR-10164-3p	18	38	2	7	165	60	33	77	31	102	25	4	30	89	64	36	60
bta-miR-10166-5p	26	84	6	30	241	100	190	201	47	92	83	6	50	242	53	59	110
bta-miR-10167-3p	25	31	0	31	90	27	29	31	10	22	35	5	30	256	24	23	53
bta-miR-10170-5p	17	22	2	7	27	27	72	145	39	40	20	0	5	15	26	11	19
bta-miR-10172-3p	4	1	0	0	0	1	1	6	0	5	1	0	0	1	8	0	0
bta-miR-10173-5p	0	0	0	0	0	0	0	0	0	0	0	0	0	2	0	0	0
bta-miR-10174-3p	17359	8692	433	8788	19415	16586	8965	17587	7789	12978	8110	963	6984	14990	9095	4517	11802
bta-miR-10174-5p	0	7	0	2	0	1	4	0	0	0	2	0	3	7	0	0	1
bta-miR-10176-5p	0	0	0	0	0	0	0	3	0	0	1	0	0	1	0	4	4
bta-miR-10177-5p	0	2	0	0	0	0	0	0	1	4	0	0	0	0	0	0	0
bta-miR-10179-5p	104	139	15	35	683	175	272	466	193	177	111	8	154	326	142	217	187
bta-miR-10180-3p	0	0	1	0	9	1	0	0	0	10	2	0	0	0	0	0	0
bta-miR-10181-5p	0	0	0	0	0	0	0	0	0	0	1	0	0	0	0	0	0
bta-miR-10182-3p	0	0	0	0	0	0	17	4	0	0	0	0	0	0	3	0	0
bta-miR-10182-5p	3	0	0	0	0	1	3	4	0	0	0	0	1	2	2	4	5
bta-miR-10183-5p	0	0	0	0	0	0	0	0	0	0	0	0	0	8	0	0	0
bta-miR-10225a-3p	10	65	22	6	48	71	125	174	29	119	42	12	37	797	411	44	119
bta-miR-10225b-3p	11	85	26	7	70	83	178	258	30	193	37	12	54	698	504	46	154
bta-miR-103-3p	37560	41928	2793	15980	103082	33850	74024	129169	36305	60013	32151	3644	30358	88670	44481	31734	55162
bta-miR-106a-5p	52	148	3	21	148	130	135	188	184	98	83	11	39	339	94	94	102
bta-miR-106b-5p	923	904	27	326	2077	921	912	2641	1247	1336	665	73	840	3641	1307	694	1357
bta-miR-107-3p	9434	14939	895	4499	47100	7725	21726	45032	13420	20081	10674	1189	11732	37023	13937	15409	19884
bta-miR-10a-5p	129	402	61	40	396	610	587	451	117	1424	210	118	365	2558	1154	510	1502
bta-miR-10b-5p	481	265	12	302	847	826	968	2255	188	203	217	14	347	311	191	223	659
bta-miR-1185-5p	0	0	0	0	0	0	0	7	0	3	0	0	0	8	0	0	0
bta-miR-11971-3p	22	8	2	3	39	10	19	25	21	28	18	2	26	14	25	12	9
bta-miR-11972-5p	1803	5766	195	1621	7390	1226	1654	7766	1112	11435	4508	292	1799	7868	1610	2697	11349
bta-miR-11973-3p	100	112	2	41	623	77	134	176	109	57	101	7	36	173	94	45	110
bta-miR-11974-3p	6	4	2	0	0	4	0	4	0	6	0	0	2	11	3	0	1
bta-miR-11975-5p	139	1006	31	125	1136	114	166	1038	233	4123	1370	79	527	2525	422	859	1470
bta-miR-11976-3p	436	2342	64	305	3142	276	430	2072	571	9242	3287	192	1399	5099	1007	1793	3409
bta-miR-11977-3p	16	8	0	11	35	12	10	40	25	42	14	3	3	78	7	25	17
bta-miR-11978-5p	258	363	12	82	1052	569	801	1980	718	498	493	43	416	420	480	355	267
bta-miR-11979-3p	4	0	0	0	6	7	2	0	0	0	0	0	0	0	2	0	0
bta-miR-11980-5p	4	22	4	6	22	9	7	74	25	160	41	4	16	101	62	25	36
bta-miR-11981-5p	104	64	1	45	261	110	189	288	122	77	65	6	78	178	115	60	114
bta-miR-11982-5p	3	2	0	3	11	0	1	8	3	39	1	1	5	4	8	0	12
bta-miR-11983-5p	0	0	0	0	10	0	0	1	0	79	0	0	5	20	2	0	1
bta-miR-11984-3p	5	10	0	6	7	22	11	35	16	12	10	0	1	23	15	8	12
bta-miR-11985-3p	222	2089	60	169	1639	215	304	1515	318	7103	2029	145	662	1446	619	1035	1690
bta-miR-11986-5p	1	0	0	0	1	0	0	0	0	0	0	0	0	1	0	0	0
bta-miR-11986b-5p	430	540	22	176	1065	629	314	512	450	598	343	48	419	1046	490	400	811
bta-miR-11986c-3p	34	69	3	17	157	52	61	82	38	76	34	6	39	161	141	57	116
bta-miR-11987-5p	75	112	11	26	250	72	49	262	77	599	180	24	170	803	177	211	326
bta-miR-11988-3p	0	0	0	0	8	1	2	9	0	9	2	0	3	7	6	7	4
bta-miR-11989-5p	0	4	0	0	41	11	10	9	3	2	8	2	0	9	4	6	2
bta-miR-11991-5p	23	51	0	10	47	33	67	91	18	41	19	6	16	90	38	49	46
bta-miR-11992-5p	10	10	0	3	5	4	3	12	4	18	2	2	10	24	27	4	17
bta-miR-11993-5p	12	10	1	3	30	6	6	0	11	3	2	0	11	9	5	7	4
bta-miR-11994-5p	0	0	0	0	0	0	5	0	0	0	0	0	0	0	2	0	0
bta-miR-11995-5p	8	13	0	0	34	7	23	18	3	24	7	0	4	23	8	9	20
bta-miR-11996-5p	0	5	0	0	8	0	0	0	0	0	0	0	1	0	3	0	0
bta-miR-11997-3p	0	0	0	0	8	0	0	0	0	0	0	0	0	2	0	0	3
bta-miR-11998-3p	0	1	0	0	0	0	0	0	0	0	3	0	5	3	2	0	5
bta-miR-11999-5p	0	5	2	0	14	1	0	0	0	2	0	0	4	18	0	3	3
bta-miR-12000-3p	0	0	0	0	0	0	0	0	0	0	0	0	0	0	4	0	0
bta-miR-12001-5p	4	12	0	0	1	0	7	3	0	0	2	0	1	0	0	0	4
bta-miR-12002a-3p	4	6	0	1	0	8	0	26	1	4	1	0	9	0	2	0	5
bta-miR-12003-5p	3	0	0	0	2	0	0	0	0	14	0	0	0	4	3	1	3
bta-miR-12004-5p	4	3	0	0	24	14	13	27	5	4	6	0	0	20	3	6	17
bta-miR-12005-3p	0	0	0	0	0	0	0	0	0	0	0	0	0	7	0	1	2
bta-miR-12006-5p	2	0	0	0	7	7	10	6	0	3	0	0	3	0	0	0	3
bta-miR-12007-5p	1	1	0	0	0	4	0	2	2	8	4	0	6	0	4	0	1
bta-miR-12008-3p	0	6	0	0	0	2	0	0	1	9	0	0	0	5	2	0	0
bta-miR-12009-5p	0	0	0	0	0	1	0	0	0	0	1	0	0	0	0	0	0
bta-miR-12010-5p	0	0	0	0	5	0	0	3	0	1	3	0	10	7	0	2	0
bta-miR-12012-5p	39	43	1	3	67	48	51	112	36	22	14	7	58	22	46	22	19
bta-miR-12013-5p	0	1	0	0	0	0	0	0	0	0	0	0	5	3	3	0	0
bta-miR-12014-3p	12	26	1	12	15	45	40	103	20	28	9	1	19	41	31	16	52
bta-miR-12016-3p	0	8	0	1	16	8	5	23	0	5	0	0	0	12	2	4	10
bta-miR-12017-5p	0	0	0	0	0	0	0	0	0	0	2	0	0	0	0	0	0
bta-miR-12018-3p	0	0	0	0	0	0	0	0	0	0	0	0	0	0	0	1	0
bta-miR-12021-3p	0	0	0	1	0	0	0	0	0	0	0	0	8	3	0	0	0
bta-miR-12023-5p	33	349	13	16	512	33	36	128	70	1005	202	7	63	150	83	114	156
bta-miR-12024-5p	4	2	0	1	6	15	8	3	2	14	0	1	0	23	4	5	7
bta-miR-12025-3p	0	6	0	4	33	5	13	35	7	10	4	0	6	14	3	9	15
bta-miR-12027-3p	0	0	0	0	0	4	0	4	0	0	0	0	0	1	2	1	0
bta-miR-12028-3p	1	0	0	0	0	0	0	2	0	0	0	0	0	0	0	0	0
bta-miR-12030-5p	0	0	0	0	2	0	1	0	0	5	1	0	5	3	1	0	3
bta-miR-12031-3p	0	0	0	0	0	0	1	0	0	0	0	0	0	0	0	0	0
bta-miR-12034-3p	50	223	11	45	324	24	28	253	86	1709	421	19	210	827	91	265	334
bta-miR-12035-3p	2	18	4	6	50	24	3	48	11	23	11	1	0	28	8	13	14
bta-miR-12036-5p	11	29	0	16	33	11	15	24	25	19	4	1	11	15	11	11	18
bta-miR-12038-3p	0	2	0	0	1	0	0	0	0	0	0	0	0	0	2	0	0
bta-miR-12041-5p	0	0	0	0	0	0	0	0	0	2	0	0	0	0	0	0	0
bta-miR-12042-5p	0	2	0	0	0	0	9	0	0	0	0	0	0	0	0	0	0
bta-miR-12043-3p	0	0	0	0	0	0	0	0	0	3	0	0	0	0	0	1	0
bta-miR-12044-5p	17	14	1	4	54	10	23	27	6	13	12	1	4	44	12	8	7
bta-miR-12046-3p	0	9	0	0	0	0	0	0	0	0	0	0	1	0	2	0	0
bta-miR-12047-5p	1	0	0	0	3	2	0	3	0	0	0	0	0	0	0	0	0
bta-miR-12048-5p	3	1	0	0	0	2	0	6	0	10	1	0	0	15	0	0	9
bta-miR-12049-5p	2	0	0	0	0	0	0	0	0	0	0	0	0	0	0	0	0
bta-miR-12050-5p	0	0	0	0	7	0	0	0	3	0	0	0	0	0	0	0	0
bta-miR-12053-3p	2	3	1	4	9	7	11	9	11	0	0	0	0	11	17	4	6
bta-miR-12056-3p	0	0	0	0	0	0	0	0	0	0	0	0	0	0	2	0	0
bta-miR-12057-5p	0	0	0	1	0	0	0	0	0	3	0	0	0	0	0	0	0
bta-miR-12058-3p	2	2	0	0	0	1	3	0	0	6	2	0	7	1	1	14	1
bta-miR-12059-3p	7	20	0	1	11	6	30	47	12	1	0	1	5	6	5	0	4
bta-miR-12060-5p	0	0	0	0	0	0	0	0	0	0	0	1	0	0	0	0	0
bta-miR-12061-3p	3	2	0	0	9	0	1	4	0	0	0	0	0	1	0	1	11
bta-miR-12064-5p	0	0	0	0	4	0	2	0	0	0	1	0	0	0	0	0	2
bta-miR-1224-5p	0	0	0	0	0	0	0	0	0	0	0	0	1	0	0	0	0
bta-miR-1246-5p	1555	695	647	454	4886	1892	3995	13798	806	2737	1200	204	1367	5557	7390	1723	4530
bta-miR-1247-5p	0	0	0	0	0	0	0	0	0	0	0	0	0	0	0	0	1
bta-miR-1248-5p	0	0	0	3	19	0	0	0	2	0	0	0	14	11	1	0	0
bta-miR-1249-3p	23	164	10	6	127	99	363	359	89	515	60	18	69	177	129	65	145
bta-miR-1251-5p	1	0	0	0	0	0	0	0	0	0	2	0	0	0	1	0	8
bta-miR-125a-5p	14506	11273	728	4956	52814	25606	21773	36155	13530	19284	15392	1045	12376	23513	17491	10589	21743
bta-miR-125b-5p	4622	6143	405	1928	19316	9550	6344	10100	3758	9556	6302	615	5304	10247	7173	4030	7694
bta-miR-1260b-5p	107	112	3	26	226	152	123	378	131	111	90	7	84	88	68	46	93
bta-miR-126-3p	10	13	0	9	3	26	0	37	1	24	13	0	1	35	10	2	28
bta-miR-126-5p	83	55	1	26	117	84	49	257	40	63	44	7	113	84	40	76	92
bta-miR-1271-5p	8	4	0	1	13	3	4	1	4	19	3	0	4	18	7	6	10
bta-miR-127-3p	911	400	27	381	1114	1296	518	3533	514	720	1499	61	616	2942	352	541	1151
bta-miR-1277-3p	0	0	0	0	0	0	0	0	0	0	0	0	0	2	0	1	0
bta-miR-1281-3p	0	0	0	0	0	0	0	0	0	0	0	2	0	0	0	0	0
bta-miR-128-3p	1403	1576	101	511	4530	1312	1367	3529	1932	3300	1581	163	1720	4508	2292	1290	2231
bta-miR-1291-5p	1	33	1	11	54	20	10	21	1	3	17	4	14	69	1	0	16
bta-miR-129-3p	0	0	1	0	6	0	0	0	0	13	3	0	0	7	0	3	6
bta-miR-129-5p	0	5	1	0	0	1	5	0	0	26	0	3	0	7	0	0	17
bta-miR-1296-5p	10	46	2	13	39	54	43	73	36	55	23	1	41	91	61	16	37
bta-miR-1298-5p	0	0	0	0	0	0	0	0	0	0	1	0	0	1	0	0	0
bta-miR-1301-3p	0	0	0	0	0	0	0	0	0	2	0	0	0	0	0	0	0
bta-miR-1306-5p	105	147	7	40	244	126	145	319	129	203	77	14	95	151	113	82	144
bta-miR-1307-3p	316	504	23	139	1543	507	793	1902	742	824	492	62	343	1238	552	441	589
bta-miR-130a-3p	157	162	21	71	414	189	323	368	160	291	129	10	217	467	739	166	184
bta-miR-130b-3p	301	273	23	120	1123	186	337	772	243	823	237	75	466	1572	903	409	574
bta-miR-132-3p	168	178	4	54	132	100	278	438	245	578	75	22	194	512	220	115	220
bta-miR-133a-3p	8	6	0	1	1	4	12	22	4	8	1	0	8	14	2	1	7
bta-miR-133b-3p	4	0	0	0	1	0	3	0	0	0	0	0	0	0	0	0	0
bta-miR-1343-3p	233	298	13	116	665	375	246	432	301	623	259	36	194	504	348	193	429
bta-miR-1343-5p	0	2	0	0	0	0	6	0	4	4	0	0	0	1	0	0	0
bta-miR-134-5p	0	0	0	0	0	0	0	0	3	0	0	0	0	0	0	0	0
bta-miR-135a-5p	40	78	3	11	178	119	55	51	33	176	71	8	54	296	117	72	253
bta-miR-136-5p	1	11	0	1	12	6	0	64	8	4	17	0	13	132	5	12	16
bta-miR-138-5p	13	19	1	4	22	1	18	2	15	77	7	6	53	99	11	14	28
bta-miR-1388-3p	27	117	0	27	112	85	26	79	38	59	140	7	57	605	229	163	120
bta-miR-1388-5p	24	537	3	15	560	426	175	338	82	295	549	44	167	1715	1190	566	464
bta-miR-139-5p	5	14	1	5	4	8	0	17	29	11	3	0	8	13	3	0	11
bta-miR-140-3p	6136	8192	399	3698	13748	7673	12800	28730	10478	14959	6616	931	5741	17682	10868	5357	9391
bta-miR-141-3p	164276	267239	11549	81723	1109887	321899	138299	218853	148682	273734	196993	31094	296288	1243660	273809	315368	488175
bta-miR-142-3p	97	254	31	30	291	178	396	505	61	583	179	57	332	3237	1137	418	915
bta-miR-142-5p	4369	14812	1430	2013	19002	13276	9306	10560	2837	41020	11247	4862	14566	140488	41750	21984	45202
bta-miR-143-3p	2173	4413	100	1356	13965	7720	10045	12029	3093	5918	1079	191	5475	8173	4711	3627	3146
bta-miR-1434-3p	0	0	0	0	0	0	4	0	0	0	0	0	0	0	6	0	0
bta-miR-1434-5p	0	0	1	0	0	0	0	0	0	0	0	0	0	0	0	0	0
bta-miR-144-3p	0	0	0	0	0	0	0	6	0	0	0	0	1	0	1	0	0
bta-miR-145-5p	25	24	1	27	56	80	30	38	16	49	6	5	24	87	52	13	28
bta-miR-1468-5p	4882	3472	304	1943	11986	7839	9030	10709	3368	7760	3252	452	4693	4713	7306	2666	5406
bta-miR-146a-5p	238	199	8	75	622	491	527	575	161	2168	273	57	360	4069	1016	497	2271
bta-miR-146b-5p	2035	549	33	684	2010	2737	2127	1261	1269	2780	1023	48	1050	4820	3030	823	3858
bta-miR-147-3p	20	99	0	2	87	53	51	135	22	142	25	11	78	415	177	61	129
bta-miR-148a-3p	1765320	1423239	84163	902539	3860853	2364499	2001581	2573777	1371980	2530455	1441137	205443	1457037	3042600	1948547	1381106	2664834
bta-miR-148b-3p	4216	3881	238	3842	11066	5625	4183	5272	3029	9241	3778	787	3458	16987	4783	3527	9237
bta-miR-148d-5p	4	3	0	0	19	1	0	7	4	5	5	0	0	11	0	5	2
bta-miR-149-3p	1	0	0	0	0	0	0	0	0	0	0	0	0	0	0	0	0
bta-miR-149-5p	72	131	8	40	268	85	278	697	225	859	103	14	205	456	171	87	174
bta-miR-150-5p	969	1319	21	457	2290	1226	2920	3222	1512	2117	1630	201	1505	2749	3115	3331	1655
bta-miR-151-3p	66430	51360	2986	35719	182388	65179	56831	85720	53549	91989	53168	6921	59025	140877	74630	52878	92051
bta-miR-151-5p	20854	33959	1332	8512	112354	46102	24597	56867	25858	39221	31448	3087	26448	70525	32689	23261	42092
bta-miR-152-3p	606	492	8	182	1178	617	642	1161	657	607	407	61	453	1472	505	400	781
bta-miR-153-3p	0	0	0	0	0	1	0	0	0	0	0	0	0	4	0	0	0
bta-miR-154b-5p	2	1	0	0	0	4	0	10	0	0	13	0	0	7	0	0	0
bta-miR-154c-3p	13	8	0	3	5	57	30	143	13	12	26	1	1	63	6	15	41
bta-miR-155-5p	693	492	24	321	901	605	1020	896	492	1192	462	117	633	2541	1111	761	1137
bta-miR-1584-3p	0	0	0	0	0	0	0	0	0	0	0	0	0	3	0	0	0
bta-miR-1584-5p	0	0	0	0	0	0	0	0	2	0	0	0	0	0	0	0	0
bta-miR-15a-5p	3368	5260	340	1209	13240	3965	5821	14063	4168	6244	3639	451	4230	19133	5320	4778	8228
bta-miR-15b-5p	323	265	23	94	599	494	307	739	288	591	263	43	402	1295	635	183	441
bta-miR-16a-5p	8560	2079	158	2437	7972	6204	6183	9405	6326	7391	2995	326	3833	15064	6423	3470	7980
bta-miR-16b-5p	14915	7477	634	4358	24927	17116	8454	15079	9186	19357	8357	1245	11505	44001	22383	9154	20412
bta-miR-17-3p	262	372	11	93	874	345	341	983	302	312	257	24	374	1218	383	266	578
bta-miR-17-5p	1162	850	44	346	2185	1202	854	1517	1261	1546	729	81	962	3001	1435	612	1302
bta-miR-1777a-5p	0	2	0	0	1	0	0	1	0	4	6	1	8	8	4	0	2
bta-miR-1777b-3p	0	0	0	0	0	0	0	1	0	2	2	0	8	8	0	0	1
bta-miR-1814c-5p	0	0	0	0	3	4	0	1	0	1	0	0	0	6	0	0	1
bta-miR-181a-5p	196562	307701	13441	88087	547978	292658	404137	579063	169269	338469	253568	24733	247607	576539	395235	200435	353705
bta-miR-181b-5p	16364	19525	813	6046	32329	18086	30594	44104	13217	21553	14581	1377	16726	30195	22611	15406	23965
bta-miR-181c-5p	282	685	21	178	3425	535	1141	1557	483	1276	538	88	353	1498	1002	571	1218
bta-miR-181d-5p	31	66	5	30	392	63	122	139	56	82	68	14	47	117	103	84	144
bta-miR-182-5p	46694	48076	3564	35618	207099	80559	91677	136379	45729	82610	48173	6001	46242	111801	68206	42922	67916
bta-miR-183-5p	2450	1133	126	2366	5887	3357	1082	2125	1166	2212	1422	290	1384	3068	1702	1125	1976
bta-miR-1839-5p	2176	4011	219	1314	11929	2721	7165	10599	2882	4215	2097	302	3472	12178	3565	3073	5145
bta-miR-1842-5p	3	22	0	5	45	16	29	48	20	51	26	5	40	82	30	31	54
bta-miR-1843-5p	0	0	0	0	2	1	1	0	0	0	0	0	1	3	5	0	2
bta-miR-184-3p	0	0	0	3	21	0	0	4	6	90	0	4	27	1	1	4	0
bta-miR-185-5p	28	19	1	7	19	25	49	61	56	38	33	3	1	42	14	9	19
bta-miR-186-5p	341063	198703	16774	104816	835176	459800	297538	450883	234390	349260	202642	24145	224830	563174	370419	198506	430935
bta-miR-187-3p	0	0	0	0	0	3	0	2	0	9	0	0	4	0	2	0	3
bta-miR-188-5p	104	33	6	52	165	31	96	440	161	73	46	5	96	267	55	76	103
bta-miR-18a-5p	34	43	2	14	70	31	9	38	20	79	24	3	27	177	62	36	53
bta-miR-18b-5p	3	11	0	5	16	13	3	3	3	8	7	1	3	55	7	19	13
bta-miR-190a-5p	86	50	4	30	184	103	104	145	94	84	82	8	40	374	97	33	129
bta-miR-190b-5p	9	5	0	0	10	3	4	21	12	20	6	0	6	48	7	8	7
bta-miR-191-5p	170196	91175	7827	95777	389390	214594	123226	204059	111918	172911	100202	15991	108643	244498	150717	80294	199422
bta-miR-191b-5p	85	49	1	30	159	73	62	49	39	56	51	9	56	88	64	42	112
bta-miR-192-5p	16439	18060	884	8926	65821	20327	27645	42975	14249	28864	18310	2795	18537	66075	27854	16238	30570
bta-miR-193a-3p	430	820	21	139	1167	352	1348	4321	1042	1718	529	62	555	2784	607	484	953
bta-miR-193a-5p	122	91	2	46	159	76	47	124	113	271	40	8	130	213	120	42	98
bta-miR-193b-3p	7	29	0	2	17	27	21	30	10	65	16	5	19	32	27	13	41
bta-miR-194-5p	1819	1090	39	886	3385	1512	979	2460	1316	1883	1024	113	1094	3890	1624	1138	1704
bta-miR-1949-3p	0	0	0	0	0	0	0	0	4	0	2	0	0	7	0	0	0
bta-miR-194b-3p	3	0	0	0	21	2	4	8	6	0	2	0	6	3	8	1	0
bta-miR-195-5p	2	6	0	0	14	3	0	10	2	3	4	1	0	21	9	0	6
bta-miR-196a-5p	296	49	3	195	317	131	418	49	178	217	123	29	104	354	268	68	212
bta-miR-196b-5p	28	10	8	376	98	148	29	1	40	15	9	8	8	35	19	22	18
bta-miR-197-3p	1457	2991	122	645	3910	2595	1790	2794	1979	6418	2452	244	1600	5391	2831	1127	2530
bta-miR-199a-3p	2	12	2	2	28	10	14	24	5	26	21	3	15	12	3	3	5
bta-miR-199a-5p	0	0	0	0	0	0	0	0	0	2	0	0	3	0	0	0	0
bta-miR-199b-5p	0	0	0	0	1	4	0	12	2	7	0	1	9	5	1	3	0
bta-miR-199c-3p	0	0	0	0	0	0	0	0	5	4	0	1	0	0	0	0	0
bta-miR-19a-3p	293	358	50	63	964	735	899	517	271	637	216	30	269	2211	889	241	897
bta-miR-19b-3p	4870	4657	627	1501	10705	8820	13530	10500	3984	7717	3243	438	4075	18520	9881	4035	9755
bta-miR-200a-3p	48841	19138	783	16678	83858	32478	42660	88892	79023	39214	27318	1835	32479	102260	32431	40406	55643
bta-miR-200b-3p	2410	1405	84	684	4600	2350	2159	3883	2807	2732	1592	88	2041	5153	2486	1550	2269
bta-miR-200c-3p	23707	13906	600	8428	38615	22543	9564	20977	16551	25650	14023	1283	14751	47623	15515	11707	18782
bta-miR-202-5p	0	3	0	0	0	0	0	0	0	5	0	0	0	4	0	0	0
bta-miR-204-5p	14	6	0	0	20	4	7	10	3	3	1	1	2	9	3	12	5
bta-miR-205-5p	300	216	6	110	348	229	490	845	523	264	113	14	348	402	374	233	184
bta-miR-208b-3p	0	0	0	0	0	0	0	0	0	14	1	1	0	5	0	0	0
bta-miR-20a-5p	633	602	17	170	1406	801	938	1344	670	907	528	53	570	2427	998	464	936
bta-miR-20b-5p	75	116	3	47	167	85	60	97	146	122	49	11	37	322	96	106	113
bta-miR-210-3p	725	1775	57	465	2684	1102	1980	3324	1147	2915	904	139	1251	4509	1117	1008	1930
bta-miR-211-5p	4	0	0	2	17	3	0	0	4	1	0	0	0	15	8	0	0
bta-miR-212-5p	0	0	0	0	9	1	7	0	0	0	0	0	2	8	6	0	0
bta-miR-21-3p	176	228	37	83	1115	247	178	399	167	307	210	62	252	1309	304	379	541
bta-miR-215-5p	3504	4027	72	2179	9871	6300	4189	9282	1178	5251	1626	394	2443	11313	4299	3134	4683
bta-miR-21-5p	188806	272181	15045	96296	748049	272138	344059	535541	191961	356156	173224	29045	253998	937836	323316	211469	462685
bta-miR-218-5p	8	0	0	1	10	0	0	0	5	13	4	1	2	31	11	0	11
bta-miR-219-3p	6	14	0	3	7	11	5	10	1	17	2	0	3	18	3	3	5
bta-miR-219-5p	0	0	0	0	0	0	0	0	2	0	0	0	0	0	0	1	0
bta-miR-219b-3p	0	1	0	5	5	2	2	8	4	2	0	0	7	10	4	0	0
bta-miR-221-3p	222	916	93	127	933	467	874	998	203	5715	415	339	1228	7468	2843	694	2073
bta-miR-222-3p	218	467	34	51	967	212	514	583	134	4540	234	209	1015	2085	2914	278	882
bta-miR-223-3p	235	2265	371	122	1200	1613	2906	3427	372	6608	1026	438	2366	28212	11995	1447	9286
bta-miR-22-3p	438285	754543	36222	189537	2152512	806286	659023	1349149	647952	897946	526248	67542	597990	1427781	745016	576367	1021911
bta-miR-224-5p	11	2	0	7	47	1	4	20	13	15	6	2	7	4	15	2	3
bta-miR-22-5p	421	361	16	242	866	237	622	1456	937	437	203	17	217	1372	255	205	450
bta-miR-2284a-5p	0	3	0	0	0	4	10	11	4	0	4	0	0	2	1	0	0
bta-miR-2284aa-5p	169	487	14	83	767	267	534	672	171	668	246	61	316	1880	554	348	613
bta-miR-2284ab-5p	240	546	38	128	1076	437	903	657	122	925	364	60	386	1900	843	345	963
bta-miR-2284ac-5p	2	4	0	2	4	5	6	2	0	6	1	0	1	0	0	0	7
bta-miR-2284b-5p	14	32	2	10	65	30	144	105	33	45	26	4	22	51	48	45	29
bta-miR-2284c-5p	0	2	1	6	8	6	1	1	6	4	11	1	7	34	32	11	8
bta-miR-2284d-5p	1	2	0	6	2	0	3	14	0	10	3	0	2	2	7	5	5
bta-miR-2284f-5p	19	29	1	13	67	22	71	71	25	13	12	4	20	56	19	25	16
bta-miR-2284g-5p	5	7	1	1	15	5	36	40	5	12	3	0	9	13	7	8	7
bta-miR-2284h-5p	3	22	3	0	60	10	26	74	33	30	22	4	14	27	28	39	30
bta-miR-2284i-5p	0	3	0	0	0	0	0	0	0	4	0	0	0	3	2	3	0
bta-miR-2284j-5p	222	353	13	98	678	199	273	463	163	246	170	22	154	704	259	197	239
bta-miR-2284k-5p	14	21	0	1	10	10	37	59	16	15	9	0	27	40	19	9	7
bta-miR-2284l-5p	0	2	0	0	4	1	2	4	3	3	2	0	0	6	1	0	1
bta-miR-2284m-5p	3	12	0	1	18	3	11	34	7	13	5	1	11	9	16	10	12
bta-miR-2284n-5p	10	31	2	5	46	7	28	54	11	24	8	4	13	33	13	8	40
bta-miR-2284o-5p	12	15	2	4	22	13	26	44	12	18	11	0	13	9	16	11	11
bta-miR-2284p-5p	4	9	0	1	12	7	0	6	3	4	2	2	1	28	4	1	13
bta-miR-2284q-5p	2	2	0	0	3	1	3	3	3	2	0	0	1	1	0	3	2
bta-miR-2284r-5p	22	5	2	1	84	42	41	36	17	22	12	1	14	24	11	15	35
bta-miR-2284s-5p	0	0	0	0	0	0	1	5	0	0	0	0	0	0	0	0	0
bta-miR-2284u-3p	1	2	0	0	15	7	8	6	0	1	1	0	0	0	0	1	0
bta-miR-2284v-3p	33	19	2	4	12	16	92	54	11	77	32	3	35	136	85	24	48
bta-miR-2284w-5p	11	86	6	3	111	58	148	72	18	266	57	26	123	546	229	74	196
bta-miR-2284x-5p	20722	26919	1390	10898	54908	24932	84098	103516	24611	29608	19164	2052	24627	45828	31890	20626	28671
bta-miR-2284y-5p	473	672	41	257	1726	493	1876	2752	672	729	457	76	664	1333	793	601	824
bta-miR-2284z-5p	412	1031	34	174	1411	735	1093	1420	395	1256	474	110	667	3630	1372	653	1303
bta-miR-2285aa-3p	76	34	1	21	75	76	172	170	44	115	38	8	61	122	86	83	75
bta-miR-2285ab-3p	0	0	0	1	11	2	0	5	1	4	2	2	1	2	8	2	1
bta-miR-2285ac-3p	0	14	0	0	17	2	0	0	11	0	0	0	4	6	3	0	5
bta-miR-2285ad-3p	7	12	0	4	22	5	10	1	6	11	3	1	10	7	3	8	17
bta-miR-2285ae-5p	0	0	0	1	0	0	0	0	0	0	0	0	0	0	0	0	0
bta-miR-2285af-5p	9	2	1	3	8	4	4	5	2	2	1	0	0	10	4	0	7
bta-miR-2285ah-5p	0	0	0	0	0	2	0	0	0	0	0	0	0	0	0	0	0
bta-miR-2285ai-5p	2	4	1	2	4	8	13	8	0	10	2	0	1	19	6	2	7
bta-miR-2285aj-5p	63	51	6	34	117	57	231	304	99	141	42	9	57	235	131	51	104
bta-miR-2285ak-5p	14	11	0	6	38	8	41	80	21	26	29	2	51	41	20	16	22
bta-miR-2285al-5p	0	8	0	0	6	0	7	6	1	3	0	0	3	9	14	8	7
bta-miR-2285am-5p	0	3	0	0	8	4	2	0	1	0	1	0	0	6	7	0	0
bta-miR-2285an-3p	0	0	0	0	5	5	1	3	0	0	0	0	0	1	0	0	0
bta-miR-2285ao-3p	0	0	0	0	0	0	0	0	0	0	2	0	0	4	0	0	0
bta-miR-2285ap-3p	1	7	1	0	0	0	0	0	0	0	0	0	0	1	0	0	0
bta-miR-2285ar-3p	7	23	0	3	26	21	39	44	5	83	17	8	38	116	60	24	112
bta-miR-2285as-3p	3	19	0	1	55	14	20	34	10	24	19	1	23	38	17	18	36
bta-miR-2285at-3p	0	2	0	0	0	0	0	0	3	0	1	0	0	0	0	0	0
bta-miR-2285au-5p	106	157	11	47	518	85	377	591	152	242	140	24	151	398	217	195	237
bta-miR-2285av-5p	469	728	40	251	1828	495	1803	2597	650	807	507	77	614	1327	724	672	847
bta-miR-2285aw-3p	9	44	1	0	88	17	29	37	16	28	19	2	1	87	40	16	52
bta-miR-2285ax-3p	8	5	0	0	37	12	0	8	0	10	11	0	4	9	9	10	14
bta-miR-2285ay-3p	7	5	1	0	43	14	0	8	0	10	14	0	4	14	9	10	14
bta-miR-2285b-3p	3	13	4	3	42	37	55	42	3	61	17	1	29	115	110	27	38
bta-miR-2285ba-3p	14	58	14	5	142	74	108	141	40	183	82	8	62	94	119	71	136
bta-miR-2285bb-5p	0	13	7	20	153	3	114	171	33	21	5	0	2	11	0	4	1
bta-miR-2285bc-3p	7	18	0	0	39	15	13	9	0	34	21	2	5	68	57	11	26
bta-miR-2285bd-3p	2	1	0	1	0	4	11	13	0	4	0	1	19	17	8	1	12
bta-miR-2285be-3p	0	0	0	2	6	0	10	0	0	20	2	0	0	0	0	0	2
bta-miR-2285bf-3p	42	42	0	20	184	40	70	101	55	75	34	3	29	225	48	75	135
bta-miR-2285bg-3p	0	0	0	0	0	0	0	0	0	0	0	0	0	0	6	0	0
bta-miR-2285bh-5p	2	3	0	0	10	3	2	7	6	6	4	1	6	8	2	2	7
bta-miR-2285bj-3p	0	7	0	1	41	4	0	23	2	11	4	0	0	12	0	10	5
bta-miR-2285bk-5p	18	92	1	16	144	61	57	41	43	87	45	8	37	199	87	48	59
bta-miR-2285bl-3p	10	12	1	0	1	7	28	12	3	5	1	3	19	58	32	5	21
bta-miR-2285bm-3p	21	7	1	4	1	0	11	11	13	6	4	0	1	27	36	0	1
bta-miR-2285bn-3p	17	92	5	12	271	106	91	127	73	182	69	11	101	318	126	84	167
bta-miR-2285bo-5p	19	29	0	10	85	21	70	100	18	34	14	3	24	49	32	32	29
bta-miR-2285bp-3p	4	1	0	0	1	0	0	3	0	0	0	0	0	2	8	0	17
bta-miR-2285bq-3p	1	7	1	0	0	0	0	0	0	0	0	0	0	0	0	0	0
bta-miR-2285br-3p	12	36	4	6	105	58	50	116	53	60	20	3	64	145	47	32	56
bta-miR-2285bs-3p	1	5	0	9	13	21	23	10	0	4	3	1	10	18	0	0	11
bta-miR-2285bt-5p	19	108	6	12	88	35	83	240	31	89	101	7	77	384	102	29	61
bta-miR-2285bu-3p	3	21	0	2	59	15	21	37	13	27	23	1	23	36	20	23	68
bta-miR-2285bv-3p	0	0	0	0	0	0	0	0	0	0	1	0	0	0	0	0	0
bta-miR-2285bw-3p	0	0	0	0	0	0	0	0	0	0	0	0	0	0	8	0	0
bta-miR-2285by-5p	10	30	0	1	50	24	33	14	3	21	12	2	16	59	39	10	28
bta-miR-2285bz-5p	2	8	2	4	0	2	6	12	7	30	3	0	9	45	13	12	1
bta-miR-2285c-3p	0	8	0	1	41	9	19	9	14	13	3	0	10	58	10	9	22
bta-miR-2285ca-3p	5	8	0	2	51	6	6	35	12	31	13	0	0	8	11	10	32
bta-miR-2285cb-3p	0	0	0	0	0	0	0	0	0	1	0	0	0	0	0	0	0
bta-miR-2285cc-3p	18	17	2	3	86	23	27	31	11	39	39	2	18	71	39	15	49
bta-miR-2285cd-3p	7	10	0	0	8	2	15	5	6	6	1	0	8	14	0	2	0
bta-miR-2285ce-3p	36	87	6	14	278	116	168	152	52	183	86	8	86	376	172	103	178
bta-miR-2285cf-5p	58	81	4	41	136	86	295	333	68	75	51	14	91	115	87	66	69
bta-miR-2285cg-3p	0	2	0	0	0	0	0	0	0	0	3	0	0	1	0	0	0
bta-miR-2285ci-3p	0	2	0	0	8	3	6	0	0	2	0	0	1	3	3	0	2
bta-miR-2285cj-3p	16	59	4	6	142	50	36	23	35	62	17	7	36	158	42	18	72
bta-miR-2285ck-5p	0	0	0	0	0	0	5	0	0	0	0	0	0	0	0	0	0
bta-miR-2285cl-5p	3	17	0	1	40	16	31	22	9	18	13	1	7	19	26	13	38
bta-miR-2285cm-3p	33	163	6	3	228	88	160	110	60	118	67	9	85	310	152	62	191
bta-miR-2285cn-3p	0	0	0	0	0	1	0	0	0	1	1	0	0	0	0	0	0
bta-miR-2285co-3p	0	2	0	0	1	0	1	0	0	2	0	0	0	4	2	1	1
bta-miR-2285cp-5p	1	6	1	3	0	1	0	1	0	1	7	0	3	4	19	3	8
bta-miR-2285cr-5p	38	34	2	30	110	38	37	44	33	51	29	2	39	158	34	48	50
bta-miR-2285cs-3p	4	12	0	1	54	16	17	26	2	26	14	0	0	30	5	13	29
bta-miR-2285ct-5p	2	2	0	0	0	0	0	0	0	0	0	0	0	1	0	0	0
bta-miR-2285cv-3p	1	2	0	0	0	1	0	0	0	1	0	0	0	2	0	0	0
bta-miR-2285cw-5p	7	9	0	0	10	12	3	12	5	4	4	0	3	7	16	3	7
bta-miR-2285cx-3p	2	6	0	0	8	1	4	0	0	0	0	0	0	0	0	4	0
bta-miR-2285cy-3p	3	24	0	0	46	25	0	16	1	23	19	4	15	61	18	20	33
bta-miR-2285d-3p	0	1	0	2	0	5	19	0	2	4	0	0	2	3	8	0	0
bta-miR-2285da-3p	7	31	1	0	68	35	23	28	5	44	28	7	15	100	29	33	48
bta-miR-2285db-5p	0	12	0	0	23	3	19	12	6	3	2	1	1	15	3	9	0
bta-miR-2285dc-5p	0	3	0	0	8	4	2	0	1	0	1	0	0	6	7	0	0
bta-miR-2285dd-3p	4	8	1	0	29	9	23	11	5	19	10	3	4	41	8	13	18
bta-miR-2285de-5p	0	2	0	1	1	2	2	0	1	0	1	0	0	3	1	1	1
bta-miR-2285dg-3p	1	1	0	0	1	0	0	0	0	0	0	0	0	0	1	1	0
bta-miR-2285dh-3p	67	57	5	23	206	117	148	122	58	77	56	5	69	124	85	56	111
bta-miR-2285di-3p	0	0	0	0	0	0	3	0	0	0	0	0	0	0	0	7	0
bta-miR-2285dj-5p	0	0	0	0	17	0	0	0	0	0	0	1	5	7	4	3	8
bta-miR-2285dk-3p	9	7	0	2	1	20	48	43	12	10	16	0	6	26	14	7	25
bta-miR-2285dl-3p	0	17	0	4	43	2	0	27	7	16	10	0	5	20	4	18	10
bta-miR-2285e-3p	0	7	0	2	16	14	43	39	9	30	7	1	13	36	17	18	5
bta-miR-2285f-3p	123	315	24	62	952	346	461	327	126	538	214	46	267	1136	635	280	576
bta-miR-2285g-3p	16	118	14	9	269	106	168	120	40	130	99	11	57	319	115	69	200
bta-miR-2285h-3p	0	0	0	0	2	1	0	0	3	4	0	0	0	17	3	19	8
bta-miR-2285i-3p	3	11	0	8	31	13	38	16	48	29	3	2	9	27	15	9	13
bta-miR-2285j-3p	17	2	0	2	15	16	20	6	4	11	1	1	10	17	10	1	11
bta-miR-2285k-3p	203	308	29	128	791	408	355	399	173	630	300	64	329	1829	615	315	956
bta-miR-2285l-3p	1	7	1	0	0	1	0	0	0	0	0	0	0	3	0	0	0
bta-miR-2285m-3p	7	3	1	2	10	10	6	7	2	7	2	1	3	12	17	1	3
bta-miR-2285n-3p	2	8	1	0	3	2	0	0	1	4	0	0	2	3	4	1	0
bta-miR-2285o-3p	0	0	0	0	0	0	1	3	5	6	0	0	0	13	6	4	8
bta-miR-2285p-3p	0	3	0	3	23	8	4	15	9	15	3	1	8	24	8	0	14
bta-miR-2285q-3p	155	112	13	62	555	200	351	353	134	333	142	30	143	506	258	177	291
bta-miR-2285r-3p	0	2	0	0	0	2	8	1	0	2	0	1	0	2	0	0	0
bta-miR-2285s-3p	11	8	1	6	23	23	17	33	15	18	11	2	27	39	5	10	13
bta-miR-2285t-3p	11216	10664	507	374	10324	15410	17426	15503	6719	4791	3731	399	3519	10244	7267	5374	1393
bta-miR-2285u-3p	1	7	1	0	1	0	9	0	0	0	1	0	0	4	10	0	0
bta-miR-2285v-3p	3	8	0	8	30	9	19	1	10	24	0	0	2	25	12	7	14
bta-miR-2285x-3p	12	1	0	0	21	2	4	9	0	7	4	1	2	12	10	7	0
bta-miR-2289-3p	2	2	0	1	3	4	5	2	0	0	1	1	0	2	0	8	0
bta-miR-2294-5p	0	0	0	0	0	0	0	10	0	0	0	0	0	0	0	0	0
bta-miR-2299-3p	6	6	0	5	18	8	11	28	7	6	7	1	17	49	3	4	2
bta-miR-2299-5p	24	104	3	37	151	83	68	121	41	108	167	34	198	717	227	90	124
bta-miR-2300a-5p	0	0	0	0	0	0	0	7	0	0	0	0	0	0	0	0	0
bta-miR-2305-5p	0	0	0	0	0	0	0	0	0	1	0	0	0	3	0	1	0
bta-miR-2308-3p	0	0	0	0	0	4	0	1	0	0	0	0	0	0	0	0	3
bta-miR-2310-5p	0	0	0	0	3	4	0	1	0	1	0	0	0	6	0	0	1
bta-miR-2311-5p	0	0	0	1	0	0	0	7	3	1	1	0	0	0	5	0	0
bta-miR-2312-3p	0	0	0	0	0	0	0	0	0	0	0	0	0	0	2	0	0
bta-miR-2313-3p	15	2	0	1	2	10	5	13	6	18	0	2	4	20	0	0	7
bta-miR-2313-5p	12	6	0	0	32	33	2	31	7	12	19	0	15	36	5	5	28
bta-miR-2316-5p	9	8	1	4	6	11	20	28	17	12	10	1	5	21	10	13	14
bta-miR-2318-5p	0	0	0	0	0	0	4	0	0	0	0	0	0	0	0	0	0
bta-miR-2319a-3p	0	0	0	0	4	0	0	5	0	0	3	1	0	1	0	0	0
bta-miR-2320-3p	16	22	2	6	32	4	15	8	21	48	24	1	20	46	47	13	24
bta-miR-2320-5p	0	10	0	7	30	15	14	27	13	35	17	1	4	19	4	6	10
bta-miR-2323-5p	3	0	0	0	2	0	0	6	0	10	0	0	0	3	0	0	0
bta-miR-2328-3p	1	0	0	0	14	0	0	3	0	1	0	0	0	0	0	0	0
bta-miR-2328-5p	1	5	0	0	0	0	0	0	0	3	0	0	8	2	0	0	0
bta-miR-2329-3p	0	0	0	0	0	0	0	0	0	1	0	1	0	0	0	0	2
bta-miR-2329-5p	0	0	0	0	0	0	0	0	0	3	0	0	0	0	0	0	0
bta-miR-2330-3p	0	0	0	0	7	1	1	0	0	0	0	0	0	0	0	0	0
bta-miR-2331-3p	0	0	0	0	0	0	0	0	1	4	0	0	0	0	1	2	0
bta-miR-2331-5p	0	0	0	0	0	0	0	3	0	4	0	0	0	5	0	0	0
bta-miR-2332-3p	2	12	1	0	26	0	31	24	0	34	5	2	4	7	1	8	10
bta-miR-2336-3p	216	308	14	121	938	347	668	798	254	565	282	50	327	962	502	231	375
bta-miR-2338-5p	0	0	0	0	0	0	0	9	0	0	0	0	0	0	0	0	0
bta-miR-2339-3p	26	105	5	30	302	26	94	179	32	97	43	10	31	42	72	75	37
bta-miR-2340-3p	35	108	0	49	141	22	64	562	126	414	139	15	182	573	75	191	191
bta-miR-2342-3p	0	3	0	0	0	1	3	0	0	0	0	0	0	0	0	2	0
bta-miR-2344-3p	0	0	0	0	0	0	0	0	0	0	0	0	0	0	0	4	0
bta-miR-2346-5p	10	1	1	3	16	11	23	9	22	132	6	1	3	49	9	4	14
bta-miR-2347-5p	0	0	0	0	0	0	0	7	0	1	0	0	5	0	0	0	0
bta-miR-2349-3p	2	0	0	0	8	8	0	1	0	4	1	1	0	0	0	0	2
bta-miR-2350-5p	0	3	0	0	0	0	0	0	2	4	0	0	4	2	0	0	6
bta-miR-2353-3p	0	0	0	0	0	0	0	0	0	1	2	0	0	5	0	0	9
bta-miR-2355-3p	0	0	0	0	3	0	0	0	0	4	0	0	0	0	0	0	0
bta-miR-2355-5p	0	2	0	0	4	0	0	0	0	2	0	0	0	13	4	4	0
bta-miR-2357-5p	6	0	0	0	11	2	0	5	2	0	0	0	10	3	7	3	0
bta-miR-2367-3p	0	0	0	0	0	2	0	0	0	0	0	0	0	0	0	0	0
bta-miR-2367-5p	0	0	0	0	5	0	0	8	0	5	0	0	19	0	0	4	0
bta-miR-2368-3p	0	2	0	0	1	6	4	16	0	2	3	0	11	6	1	5	0
bta-miR-2370-3p	2	3	1	0	1	8	3	7	3	11	1	0	0	2	0	5	6
bta-miR-2372-3p	0	3	0	0	0	0	0	6	0	0	0	0	0	0	0	0	0
bta-miR-2373-3p	0	0	0	0	0	0	0	0	0	0	0	0	0	3	0	0	0
bta-miR-2376-3p	10	17	2	13	38	21	17	37	23	35	13	0	5	47	22	18	14
bta-miR-2377-3p	1	7	0	0	11	1	2	0	2	3	8	1	0	1	5	5	0
bta-miR-2378-3p	0	0	0	0	0	0	1	0	0	2	0	0	0	2	0	0	0
bta-miR-2381-3p	0	0	0	0	0	0	0	0	0	1	0	0	0	0	0	0	0
bta-miR-2382-3p	0	1	0	0	0	0	0	0	0	1	0	0	0	2	0	0	0
bta-miR-2382-5p	0	0	0	0	0	0	0	0	0	0	0	0	0	0	2	0	0
bta-miR-2387-5p	3	0	0	0	0	0	1	5	0	2	5	0	0	0	0	5	0
bta-miR-2388-3p	0	0	0	0	0	0	1	0	0	3	0	1	0	0	0	0	2
bta-miR-2388-5p	5	4	0	0	0	0	3	9	0	7	0	0	0	2	4	3	1
bta-miR-2389-5p	2	2	0	0	2	1	5	11	6	4	3	1	0	0	0	4	0
bta-miR-2394-5p	0	2	0	0	0	0	0	0	0	0	0	0	0	6	0	0	0
bta-miR-2396-3p	0	0	0	0	0	0	2	1	0	0	2	0	0	0	0	0	0
bta-miR-2397-3p	2	1	0	1	8	4	8	12	8	8	5	0	12	11	1	5	7
bta-miR-2397-5p	3	3	0	0	0	3	0	5	0	7	0	0	0	0	0	0	0
bta-miR-2398-5p	0	3	0	3	0	0	0	0	0	16	0	0	0	0	0	0	0
bta-miR-2399-5p	0	0	0	0	0	0	0	4	0	1	0	0	0	4	0	0	1
bta-miR-23a-3p	4866	4426	237	2153	9734	7201	5598	8363	2900	7281	2593	359	2751	8714	4801	2125	4989
bta-miR-23b-3p	12152	6321	317	6215	13988	10978	6184	12730	5427	9572	5797	675	4835	11160	6169	3257	8071
bta-miR-23b-5p	0	7	0	2	0	1	4	0	0	0	2	0	3	7	0	0	1
bta-miR-2400-3p	0	8	2	1	23	3	17	25	7	16	2	1	20	25	9	29	17
bta-miR-2402-3p	4	0	0	0	8	0	1	6	0	3	0	0	0	2	0	0	2
bta-miR-2403-3p	2	5	1	1	2	0	0	23	4	41	6	2	2	18	8	0	10
bta-miR-2404-5p	0	0	2	0	14	0	0	5	0	0	0	0	0	11	1	2	5
bta-miR-2406-5p	0	0	0	0	0	1	0	0	0	0	0	0	0	0	2	0	0
bta-miR-2408-3p	7	14	0	0	0	3	6	6	0	3	4	0	0	0	0	1	0
bta-miR-2409-3p	3	3	0	0	18	2	4	5	5	7	0	0	6	9	0	0	0
bta-miR-2410-5p	4	2	0	0	12	14	17	1	3	7	5	0	12	5	2	2	4
bta-miR-2411-3p	5	16	3	1	44	8	43	72	11	41	12	0	2	36	11	0	31
bta-miR-2411-5p	156	129	6	79	556	109	148	237	167	179	84	12	102	225	120	85	153
bta-miR-2415-3p	0	0	1	0	12	0	0	0	0	9	0	0	1	0	1	1	1
bta-miR-2415-5p	0	0	0	0	0	0	0	0	0	0	0	1	0	0	1	0	0
bta-miR-2416-3p	0	0	0	0	0	0	0	0	0	1	0	0	0	0	0	0	1
bta-miR-2419-3p	14	2	0	3	57	40	12	95	9	3	27	0	37	35	32	0	5
bta-miR-2419-5p	4099	4729	155	1177	26019	9083	5497	26405	7556	3364	7630	344	9738	17530	11842	2599	3398
bta-miR-2422-5p	0	0	0	0	0	0	0	0	0	3	0	0	0	0	0	0	7
bta-miR-2424-3p	0	22	3	2	1	0	64	39	0	37	6	2	0	24	23	4	14
bta-miR-2425-3p	0	0	0	0	0	0	0	0	0	1	0	0	0	0	0	0	0
bta-miR-2425-5p	0	3	0	0	0	0	2	0	0	23	0	0	0	6	0	0	8
bta-miR-2426-5p	1	0	0	0	0	0	0	0	0	0	0	0	0	0	0	0	0
bta-miR-2428-5p	3	0	0	2	0	0	0	0	0	0	0	0	0	0	4	0	0
bta-miR-2431-3p	3	5	0	2	10	1	1	0	11	12	3	0	0	8	4	10	20
bta-miR-2431-5p	0	2	0	1	0	2	7	0	0	0	0	0	0	3	2	0	8
bta-miR-2432-3p	0	0	0	0	0	0	0	2	0	3	0	0	0	0	0	0	0
bta-miR-2435-5p	15	31	0	0	69	57	43	47	17	31	20	0	10	44	45	14	23
bta-miR-2436-3p	1	3	1	2	11	0	21	14	3	4	2	0	0	1	1	6	2
bta-miR-2436-5p	0	0	0	0	0	0	0	0	0	5	0	0	0	0	0	0	0
bta-miR-2439-5p	0	0	0	0	0	0	0	0	0	0	0	0	0	0	0	1	0
bta-miR-24-3p	2393	912	37	832	2765	1970	1372	2016	2551	2632	1175	73	959	4312	1197	1008	2368
bta-miR-2440-3p	0	0	0	0	3	0	2	0	0	1	0	0	0	0	0	0	1
bta-miR-2441-3p	0	0	0	0	19	0	6	0	0	8	2	0	0	2	5	0	12
bta-miR-2443-5p	38	51	6	11	181	56	47	72	29	55	33	8	15	38	47	33	69
bta-miR-2446-5p	9	2	0	1	6	17	10	26	7	14	3	1	6	7	10	6	11
bta-miR-2447-5p	4	0	0	0	6	8	9	8	7	6	0	0	0	7	6	4	9
bta-miR-2448-3p	3	4	0	0	5	1	3	0	0	8	0	1	10	0	11	3	0
bta-miR-2448-5p	0	4	1	0	13	4	4	0	3	7	0	0	1	9	0	0	1
bta-miR-2449-3p	0	0	0	0	7	0	0	0	0	0	0	0	0	6	0	0	0
bta-miR-2450a-3p	0	0	0	0	0	0	0	0	0	11	0	1	0	0	0	0	0
bta-miR-2453-5p	0	0	0	0	0	0	0	3	5	0	0	0	0	0	0	0	5
bta-miR-2454-3p	0	0	0	0	4	0	3	4	6	6	2	1	12	0	7	6	0
bta-miR-2454-5p	2	0	0	0	0	0	0	0	0	0	3	0	0	1	2	1	0
bta-miR-2457-3p	8	7	2	1	10	2	13	20	2	12	2	4	8	52	25	5	6
bta-miR-24-5p	22	34	1	4	145	28	24	64	24	44	26	2	23	55	30	23	35
bta-miR-2460-5p	0	0	0	0	0	0	6	0	0	0	0	0	0	0	0	0	0
bta-miR-2461-3p	7	2	0	1	33	0	23	5	0	12	6	1	0	5	5	2	10
bta-miR-2462-3p	0	1	0	0	0	0	0	0	0	0	0	0	0	0	0	0	0
bta-miR-2463-5p	0	0	0	0	0	0	0	6	0	0	0	0	0	0	0	0	0
bta-miR-2464-5p	0	2	0	0	0	1	0	0	0	0	0	0	0	0	0	0	0
bta-miR-2465-5p	0	1	1	6	23	0	6	8	1	10	0	1	1	9	3	3	5
bta-miR-2467-3p	1	0	0	0	0	0	0	0	0	5	0	0	0	0	0	0	0
bta-miR-2468-5p	4	2	1	1	4	0	11	0	3	2	3	0	0	29	9	2	14
bta-miR-2469-5p	0	0	0	0	8	1	0	5	0	2	1	1	0	0	0	0	1
bta-miR-2473-3p	0	1	0	0	0	0	0	0	0	0	0	0	0	0	0	0	0
bta-miR-2474-3p	0	1	0	2	0	3	1	2	3	13	5	0	4	4	9	10	9
bta-miR-2475-3p	0	0	0	0	0	0	0	0	0	0	0	0	0	4	0	0	0
bta-miR-2478-3p	168	177	2	80	793	500	278	530	299	300	238	13	270	203	220	124	181
bta-miR-2481-5p	0	0	0	0	0	0	0	9	0	0	0	0	0	0	0	0	0
bta-miR-2483-3p	0	1	0	0	5	0	0	0	0	2	3	1	6	0	2	0	0
bta-miR-2483-5p	0	0	0	0	16	0	12	7	0	4	4	0	4	14	0	0	3
bta-miR-2484-3p	0	6	5	2	15	1	13	23	0	9	14	0	16	44	21	8	16
bta-miR-25-3p	38893	33944	1935	21470	91615	34780	49871	79104	35377	74205	31503	4329	39371	88735	55909	34271	49558
bta-miR-26a-5p	469230	355969	22261	153249	926030	628254	338828	521489	306342	442274	295009	33115	309863	735130	470561	228804	529223
bta-miR-26b-5p	31512	20488	1181	11728	50152	34943	41343	56665	22965	30976	18389	2216	19154	95358	32246	16498	44153
bta-miR-27a-3p	14497	11462	568	5141	40814	12677	14630	34685	14898	20099	8455	945	12123	35789	13746	9059	15406
bta-miR-27a-5p	59	70	5	23	246	107	126	162	21	104	64	10	56	110	99	40	86
bta-miR-27b-3p	275385	357330	15511	151873	909378	364463	345380	534071	210376	312124	212287	30193	280362	728380	282437	242594	421852
bta-miR-28-5p	2057	3006	100	911	6810	3240	2999	6630	2434	3552	2428	191	2095	6865	3544	1777	3011
bta-miR-2885-3p	7	31	0	6	75	4	1	14	11	124	31	3	7	38	13	17	35
bta-miR-2886-3p	0	0	0	0	0	0	0	0	0	3	0	0	0	0	0	0	1
bta-miR-2887-5p	1092	1343	291	804	3851	462	1080	4191	1788	5729	2843	316	2857	8630	3441	3176	3163
bta-miR-2888-3p	0	3	0	0	0	0	0	0	0	6	0	0	0	3	0	1	0
bta-miR-2903-5p	6	4	3	2	22	6	5	16	0	15	6	0	6	23	10	14	16
bta-miR-2904-5p	278	568	72	173	1095	200	255	1215	358	1004	628	98	646	1828	754	568	657
bta-miR-296-3p	60	130	1	35	247	147	256	293	72	205	98	9	176	307	184	84	169
bta-miR-296-5p	13	61	2	2	65	35	21	125	45	123	30	4	44	64	21	27	34
bta-miR-299-2-3p	0	0	0	0	0	0	0	2	0	0	2	0	0	2	0	0	0
bta-miR-299-5p	0	0	0	0	0	0	0	0	0	0	0	0	0	4	0	0	0
bta-miR-29a-3p	9478	14536	514	3428	38293	14609	9823	18169	14134	14934	10434	1066	12326	38589	14794	13683	20272
bta-miR-29b-3p	375	463	34	181	1833	441	407	952	812	772	507	38	486	1959	446	409	841
bta-miR-29c-3p	7544	10147	358	2868	28222	11552	9913	26672	14795	12318	8562	586	9150	36299	10805	10946	17917
bta-miR-29d-3p	14	10	1	5	55	21	17	33	19	34	26	0	16	93	25	19	34
bta-miR-29d-5p	355	206	28	142	648	301	350	914	333	441	233	26	207	1065	219	151	460
bta-miR-29e-3p	2	7	0	1	15	1	10	16	14	2	5	1	4	17	5	3	10
bta-miR-301a-3p	137	187	28	52	189	179	248	386	58	436	105	23	155	1830	661	134	527
bta-miR-301b-3p	0	2	0	1	8	4	0	13	2	35	3	1	8	41	32	0	7
bta-miR-3064-3p	11	19	0	0	5	0	1	27	11	3	1	0	12	23	5	0	4
bta-miR-3065-5p	0	0	0	0	0	0	0	0	0	0	0	0	0	1	5	0	0
bta-miR-30a-5p	1051219	1382549	54741	708979	3080927	1284585	1727513	1797091	761936	1465673	901540	139871	1027633	3711248	1480272	1133043	2248415
bta-miR-30b-3p	28	8	0	18	53	14	16	26	27	20	11	0	22	29	15	7	7
bta-miR-30b-5p	43584	50414	2357	13226	108146	62214	67882	143769	38637	64227	42906	3890	32364	91064	50189	27441	55061
bta-miR-30c-5p	14958	8135	472	4556	22149	14561	17513	38492	14440	14012	8493	746	8715	20007	13023	5916	10708
bta-miR-30d-5p	203323	147606	8818	78430	427219	209932	265823	344629	159904	223408	119288	12224	124297	285225	172638	109640	228986
bta-miR-30e-5p	26435	27738	1491	10949	63610	33691	45451	51163	28116	31950	20286	2693	21246	95199	36444	23054	53359
bta-miR-30f-5p	19824	15779	470	6038	25907	17822	19963	38634	16494	21184	12375	1092	11418	24562	12914	8008	15371
bta-miR-3141-3p	0	0	0	0	0	0	2	6	0	1	2	0	0	5	0	0	0
bta-miR-31-5p	291	132	9	39	340	174	129	549	241	124	77	17	102	5878	73	86	936
bta-miR-320a-3p	27132	27066	1616	13194	67405	30944	43129	83452	24967	46882	22546	2928	32386	66092	36649	25093	34557
bta-miR-320b-3p	2	1	0	0	27	13	0	2	1	4	2	0	11	5	8	5	4
bta-miR-323-3p	8	12	0	2	36	19	11	145	17	7	7	1	0	56	1	19	13
bta-miR-323b-3p	1	7	0	0	0	0	0	27	1	0	6	0	10	16	1	5	0
bta-miR-324-5p	42	37	2	25	50	24	11	50	18	88	25	3	44	190	34	43	69
bta-miR-32-5p	4292	2597	112	1246	9618	3905	4140	8798	4482	3911	2223	211	3582	12393	3075	3313	5946
bta-miR-326-3p	278	779	27	206	1226	484	482	673	375	2575	309	57	405	2186	411	406	977
bta-miR-328-3p	269	289	11	108	614	293	360	846	310	423	294	26	214	318	227	146	283
bta-miR-330-3p	10	6	0	6	18	20	1	14	5	71	8	0	8	19	31	8	10
bta-miR-331-3p	1348	1167	89	717	2607	1099	1398	3889	1517	2977	1106	122	891	3434	1198	736	1521
bta-miR-331-5p	51	70	7	18	187	63	34	100	62	76	36	3	83	160	68	52	112
bta-miR-335-5p	63	83	4	17	206	148	194	237	95	247	74	19	186	325	204	252	265
bta-miR-338-3p	44	122	10	50	405	154	79	118	46	267	57	23	102	903	303	103	343
bta-miR-339a-5p	5789	13506	462	2693	19724	9467	11751	29703	10811	12932	7681	715	9055	23031	10133	6935	11151
bta-miR-339b-5p	4738	11960	420	2308	17543	7557	10601	27154	9443	10838	6498	599	7780	19536	8389	6189	9456
bta-miR-33a-5p	4	36	1	0	47	8	40	56	13	31	21	1	31	116	10	14	35
bta-miR-33b-5p	127	303	5	39	602	181	171	300	164	125	112	24	230	1211	218	171	369
bta-miR-340-3p	293	400	18	89	1263	659	679	1104	395	513	340	24	327	629	527	315	434
bta-miR-342-3p	1513	1180	46	545	3037	1295	1725	5689	1703	1908	1197	106	1159	3251	1672	1067	2169
bta-miR-3431-5p	9	8	1	1	44	3	8	31	25	9	7	0	7	36	21	19	18
bta-miR-3432a-5p	88	75	1	29	57	61	69	88	83	376	51	20	106	230	88	45	97
bta-miR-3432b-5p	4	3	0	2	0	2	3	9	2	14	0	0	3	2	3	8	8
bta-miR-345-3p	1185	1378	60	570	4466	2297	2700	4281	1725	2823	1202	167	1410	3405	2409	1750	2893
bta-miR-345-5p	136	255	10	95	455	215	199	546	201	450	184	29	145	798	212	180	323
bta-miR-346-5p	0	2	0	0	10	1	5	7	0	0	0	0	8	2	0	0	0
bta-miR-34a-5p	122	58	8	30	321	164	188	327	244	449	139	14	148	1063	219	97	381
bta-miR-34c-5p	0	2	0	0	8	0	6	3	0	2	0	2	1	10	1	0	4
bta-miR-3533-3p	2	14	5	3	0	8	7	2	6	3	4	2	12	12	8	4	9
bta-miR-3613a-5p	2	11	0	1	9	5	12	21	0	9	2	2	3	36	9	1	1
bta-miR-361-5p	985	810	39	415	2276	1516	670	1223	791	1666	716	143	733	2882	1239	729	1303
bta-miR-362-3p	119	227	13	38	671	159	111	421	218	300	203	19	172	1142	237	208	414
bta-miR-362-5p	183	136	9	45	265	196	102	179	115	203	136	14	95	349	205	51	191
bta-miR-363-3p	796	1642	33	483	2645	979	719	1409	1266	1115	853	106	973	3470	954	1681	1798
bta-miR-365-3p	397	606	26	115	1250	549	490	704	343	1935	384	56	619	1372	775	250	783
bta-miR-369-3p	4	3	0	2	20	8	23	109	27	4	22	2	13	94	5	8	31
bta-miR-369-5p	17	3	0	2	0	16	0	28	10	7	2	1	7	12	0	1	7
bta-miR-370-3p	0	0	0	0	1	1	4	0	9	0	0	0	0	0	0	0	2
bta-miR-374a-5p	894	846	46	302	2956	1583	584	799	431	1287	899	130	692	3276	1222	654	1539
bta-miR-374b-5p	749	777	38	243	2388	1348	660	1125	512	1429	706	118	569	2845	909	434	1279
bta-miR-374c-5p	0	0	1	0	0	0	0	0	0	0	2	0	0	1	0	0	0
bta-miR-375-3p	127621	138386	2824	64016	373692	127749	227860	279084	155416	122767	39035	6679	54817	63600	66554	50973	85036
bta-miR-376b-3p	1	0	0	0	2	1	0	11	0	1	5	0	0	15	0	0	4
bta-miR-376d-3p	0	0	0	0	0	0	0	0	0	4	0	0	0	0	0	0	0
bta-miR-376e-3p	0	2	0	0	0	2	0	4	0	6	0	0	0	0	4	0	9
bta-miR-377-3p	6	0	0	0	0	0	0	0	0	0	0	0	0	0	0	0	0
bta-miR-378-5p	11682	18981	447	5448	42017	13969	25471	32957	12909	78775	6773	3460	17628	52014	13918	12375	23771
bta-miR-378b-3p	52	66	5	12	192	86	186	129	69	239	20	15	94	252	65	32	112
bta-miR-378c-5p	803	1104	19	310	3223	729	1141	2087	848	1991	351	139	857	3007	677	758	1392
bta-miR-378d-3p	103	81	2	44	430	115	65	160	65	246	49	12	106	337	60	73	151
bta-miR-379-5p	2	0	0	0	0	0	0	3	2	0	4	0	7	0	0	0	1
bta-miR-380-3p	42	9	2	13	37	22	33	192	46	37	42	3	43	199	38	13	35
bta-miR-381-3p	15	15	4	9	55	56	35	136	38	19	56	3	40	264	13	17	126
bta-miR-382-5p	1	0	1	0	1	2	0	11	2	0	5	1	0	8	0	4	5
bta-miR-383-5p	0	0	0	0	0	0	0	0	0	6	2	0	0	0	4	0	0
bta-miR-3956-5p	0	0	0	0	0	1	0	7	0	6	0	0	0	4	0	0	0
bta-miR-3957-5p	0	0	0	0	0	0	5	0	0	0	0	0	0	0	0	0	0
bta-miR-409a-5p	0	0	0	0	0	0	0	3	0	0	0	0	0	0	0	0	3
bta-miR-410-3p	10	22	1	16	52	24	26	159	19	20	64	3	23	181	13	53	54
bta-miR-411a-5p	425	250	20	245	562	763	345	1627	258	288	730	43	321	1684	240	313	614
bta-miR-411c-3p	4	0	0	0	0	3	0	0	0	0	2	0	0	0	0	2	0
bta-miR-411c-5p	14	3	0	0	9	13	1	15	2	3	4	0	3	10	13	0	3
bta-miR-421-3p	2995	3202	181	1295	12724	4717	4375	7802	2757	6090	2386	440	3138	10174	3388	2824	5557
bta-miR-423-3p	5341	15292	778	1355	27638	15882	20786	31918	11200	22761	13626	985	10618	16799	16803	9209	13857
bta-miR-423-5p	53213	78150	5968	20836	202581	98139	108019	157720	66766	125794	64861	7994	88512	128309	122608	69647	91734
bta-miR-424-3p	2	3	0	3	21	1	2	0	1	28	4	2	3	47	9	10	1
bta-miR-424-5p	5	6	0	1	19	5	3	11	14	50	3	13	4	134	10	11	12
bta-miR-425-3p	285	68	1	73	238	331	246	680	699	309	178	5	215	401	228	183	293
bta-miR-425-5p	4304	1785	113	1263	7031	3888	2833	8195	5028	4024	1996	234	3005	6068	3569	2067	3043
bta-miR-4286-3p	366	470	13	232	942	325	521	1107	392	490	277	37	409	954	397	291	477
bta-miR-429-3p	11343	13209	653	2925	45466	14217	12621	26724	13728	21383	10645	950	12170	35607	16980	11379	17385
bta-miR-431-5p	0	4	0	0	0	2	0	0	0	0	1	0	0	0	0	0	0
bta-miR-432-5p	5	7	0	1	2	10	13	41	12	19	17	0	8	35	11	2	7
bta-miR-433-3p	3	1	0	0	0	0	0	15	0	1	0	0	0	7	0	0	0
bta-miR-4444-3p	0	0	0	0	0	0	0	0	0	2	0	0	0	0	0	0	0
bta-miR-4449-3p	2	0	0	0	20	7	8	66	3	22	0	0	0	15	15	8	10
bta-miR-449a-5p	0	4	0	5	10	2	2	0	0	0	3	0	0	5	0	5	0
bta-miR-449b-5p	0	3	0	0	6	0	0	0	0	0	0	0	0	0	0	0	0
bta-miR-449c-5p	0	0	0	0	0	4	0	0	0	0	0	0	0	4	0	0	1
bta-miR-450a-5p	18	17	1	1	41	7	3	23	13	67	10	4	34	82	29	23	10
bta-miR-450b-5p	35	38	9	11	140	26	12	24	4	297	11	45	162	355	105	98	140
bta-miR-451-5p	18	2	0	2	4	7	0	29	5	524	16	87	8	61	53	24	19
bta-miR-4523-5p	0	0	0	0	0	2	0	0	1	3	0	2	0	0	0	4	0
bta-miR-452-5p	0	0	0	1	0	0	0	14	3	2	0	0	7	2	2	0	0
bta-miR-454-3p	11	15	0	7	41	25	25	42	5	72	12	6	37	234	107	25	46
bta-miR-455-3p	0	0	0	0	0	0	0	5	1	5	0	0	0	6	2	0	1
bta-miR-455-5p	0	2	0	4	2	0	9	5	1	23	3	0	15	11	2	4	3
bta-miR-4657-5p	0	0	0	2	0	0	0	0	3	0	0	0	0	0	0	2	0
bta-miR-4680-5p	0	0	0	0	0	0	0	0	0	0	0	0	0	1	0	0	0
bta-miR-484-5p	1254	1720	71	388	4464	1592	1493	3658	1457	2614	1262	132	933	3236	1623	1069	1917
bta-miR-485-5p	0	0	0	0	3	0	0	0	2	0	0	0	0	0	0	1	0
bta-miR-486-5p	1780	420	50	280	5693	756	627	1725	1062	4549	1696	703	850	1214	1064	602	489
bta-miR-487a-3p	0	0	0	0	0	0	0	8	0	0	0	0	0	0	0	0	0
bta-miR-487b-3p	29	20	0	8	29	10	8	126	32	16	34	0	23	84	8	6	23
bta-miR-490-3p	67	72	1	11	120	27	17	60	75	30	42	11	22	39	50	9	15
bta-miR-491-5p	7	5	1	7	16	15	8	8	11	16	10	0	0	23	20	7	35
bta-miR-493-3p	0	4	0	0	0	7	0	2	4	4	8	0	1	32	7	0	7
bta-miR-494-3p	3	5	0	0	0	6	14	41	16	0	0	0	0	20	0	0	14
bta-miR-495-3p	0	1	0	0	0	1	0	5	0	0	2	0	0	5	0	0	0
bta-miR-497-5p	11	11	0	9	8	10	18	20	15	11	1	1	22	38	28	14	12
bta-miR-499-5p	44	117	2	28	423	130	102	368	126	116	91	4	88	290	111	121	204
bta-miR-500-5p	156	155	14	75	382	197	111	184	66	294	145	11	143	367	180	87	202
bta-miR-502a-3p	250	327	18	122	735	288	299	737	361	386	288	21	279	800	364	263	405
bta-miR-502b-3p	48	60	11	20	213	112	107	209	59	151	75	16	58	122	88	50	95
bta-miR-503-3p	0	0	0	0	0	0	0	0	0	0	0	0	0	1	0	0	5
bta-miR-504-5p	3	6	1	3	15	0	0	7	3	6	1	0	12	20	4	1	9
bta-miR-505-3p	28	60	6	16	99	43	70	132	37	217	49	10	32	336	132	33	73
bta-miR-532-5p	8233	10625	760	3633	35017	9155	16162	29978	12003	21663	11253	1344	10146	28294	13830	11313	14780
bta-miR-539-5p	0	0	0	0	0	0	0	0	0	0	0	0	0	0	0	0	4
bta-miR-542-5p	0	0	0	0	0	0	1	0	0	0	0	0	0	2	0	1	0
bta-miR-543-3p	0	2	0	0	0	0	0	11	0	0	0	0	0	6	0	0	0
bta-miR-545-3p	10	0	0	1	0	2	0	0	0	0	0	0	0	1	0	0	5
bta-miR-545-5p	14	16	0	7	67	11	34	107	9	61	10	1	25	89	27	9	63
bta-miR-551b-3p	0	0	0	0	0	0	0	2	0	0	0	0	0	0	0	0	0
bta-miR-574-3p	1272	768	35	704	1956	602	851	2034	892	2064	663	109	985	3177	1362	994	1384
bta-miR-582-5p	3	7	1	4	11	4	4	8	9	18	10	4	3	85	46	7	16
bta-miR-6119-3p	132	159	7	27	407	135	152	235	136	156	78	13	158	404	162	94	161
bta-miR-6119-5p	3927	3522	308	1550	9875	6390	7404	10541	2466	5739	3031	528	3247	13147	6404	2099	6536
bta-miR-6120-3p	396	122	19	221	1103	316	484	858	268	294	178	15	220	660	186	237	354
bta-miR-6120-5p	0	0	0	0	0	0	0	4	0	0	1	0	4	0	0	0	0
bta-miR-6123-5p	25	38	0	19	169	42	24	110	54	117	35	7	39	147	77	61	92
bta-miR-615-5p	0	0	0	0	0	2	0	0	0	0	1	0	0	3	0	0	4
bta-miR-628-5p	90	94	11	19	256	112	90	110	51	110	57	9	71	225	89	47	111
bta-miR-6501-3p	0	0	0	1	0	2	0	0	0	0	0	0	0	0	0	0	0
bta-miR-6516-5p	31	134	4	75	440	81	95	145	107	126	131	14	130	384	138	131	224
bta-miR-6517-5p	76	54	5	44	126	56	108	162	69	75	58	11	30	87	72	58	90
bta-miR-6518-3p	0	1	1	0	0	2	6	0	0	29	0	1	9	17	4	4	1
bta-miR-6520-5p	25	44	2	20	133	24	79	57	22	61	26	6	32	116	62	29	36
bta-miR-6521-3p	0	0	0	0	0	1	0	0	0	0	0	0	0	1	0	0	0
bta-miR-6522-5p	821	828	27	520	2440	1093	1897	1724	857	940	610	86	914	1941	820	698	877
bta-miR-6523a-5p	39	32	6	9	154	10	40	58	28	123	26	3	43	71	59	25	44
bta-miR-652-3p	2585	3140	135	1330	13311	2379	2386	6408	2307	4080	2016	295	2035	5490	2375	2176	3164
bta-miR-6524-3p	1408	2691	96	571	5126	1987	2057	2128	1480	3022	2049	229	2071	5406	2533	1739	1656
bta-miR-6525-5p	21	3	0	8	11	5	16	34	22	14	18	0	1	21	17	8	3
bta-miR-6526-3p	0	0	0	0	5	0	0	0	0	3	0	0	0	2	0	0	0
bta-miR-6527-3p	0	0	0	0	0	0	0	0	0	0	0	1	0	4	0	0	3
bta-miR-6529a-5p	831	1370	92	482	4084	1073	1286	2208	1038	8136	999	302	1856	2616	2055	1046	1650
bta-miR-6530-5p	0	0	0	0	0	0	0	0	0	0	0	0	0	0	3	0	0
bta-miR-6531-5p	0	0	0	0	1	0	0	0	0	0	0	0	0	5	0	9	0
bta-miR-6533-3p	0	0	0	0	0	0	0	0	0	5	0	0	0	0	1	0	0
bta-miR-6534-3p	3	0	0	0	1	0	6	10	0	5	7	0	0	0	0	0	2
bta-miR-6535-5p	3	0	0	1	0	1	5	18	0	5	1	0	0	1	0	0	3
bta-miR-6536-5p	0	0	0	0	0	0	0	0	0	3	2	0	0	8	0	4	0
bta-miR-654-3p	0	0	0	0	0	0	4	0	1	0	1	0	0	7	0	0	0
bta-miR-655-3p	0	1	0	0	2	4	0	3	0	0	0	0	0	9	1	2	0
bta-miR-656-3p	0	0	0	0	0	0	6	0	0	0	0	0	0	0	0	4	0
bta-miR-660-5p	68047	76557	5189	31507	259401	73789	178229	280624	95560	121615	69891	8054	83223	149984	86072	79329	104097
bta-miR-664a-5p	0	0	0	0	0	4	0	0	0	5	0	0	0	0	0	0	0
bta-miR-664b-3p	495	459	28	184	1297	765	422	1003	339	896	436	39	437	1614	652	442	585
bta-miR-665-3p	0	4	0	2	11	8	4	19	0	5	11	0	7	53	1	9	12
bta-miR-6715-5p	132	104	2	55	346	102	79	270	107	176	121	6	95	221	121	68	120
bta-miR-671-5p	27	10	0	4	35	20	24	7	13	13	6	0	9	30	19	6	13
bta-miR-6775-3p	29	18	0	11	59	28	78	88	37	43	11	2	12	44	16	2	22
bta-miR-677-5p	3	4	4	2	20	8	5	18	3	3	2	1	8	23	2	4	12
bta-miR-708-5p	1	2	0	0	0	0	0	3	0	4	0	0	0	30	1	0	5
bta-miR-7180-3p	10	40	2	3	56	45	60	100	27	49	17	1	14	71	25	23	40
bta-miR-744-5p	208	383	15	72	700	419	630	1206	311	388	213	26	322	601	566	228	383
bta-miR-758-3p	0	0	0	0	2	2	1	7	0	4	2	0	0	11	0	0	8
bta-miR-7-5p	2	4	0	0	4	0	16	7	9	4	0	0	3	5	0	0	5
bta-miR-760-3p	57	130	3	37	364	102	171	335	129	301	86	14	157	227	87	116	145
bta-miR-760-5p	0	1	0	6	0	0	7	7	0	16	3	0	10	2	5	6	6
bta-miR-767-5p	0	0	0	0	0	0	0	0	0	0	0	0	0	1	2	0	0
bta-miR-769-5p	853	1199	92	249	2982	1423	2926	3737	1124	2080	829	75	748	2541	1968	866	1444
bta-miR-7857-3p	18	25	1	3	38	15	5	52	34	82	11	2	18	50	24	19	41
bta-miR-7857-5p	30	21	0	7	70	8	67	58	62	28	24	5	33	35	28	12	34
bta-miR-7858-3p	3	5	1	0	32	9	15	8	6	3	7	0	0	24	7	3	9
bta-miR-7859-3p	10	9	0	5	61	13	3	28	11	13	12	1	12	28	10	8	10
bta-miR-7860-3p	0	0	0	0	0	0	0	0	0	0	2	0	0	0	3	0	0
bta-miR-7861-3p	10	33	1	7	63	29	58	68	26	59	32	0	3	32	23	8	25
bta-miR-7862-3p	0	0	0	1	0	10	0	0	0	2	4	0	0	12	2	4	4
bta-miR-7863-5p	0	1	0	0	7	1	0	7	5	14	0	0	0	12	1	0	0
bta-miR-7864-3p	5	8	0	19	63	5	3	9	10	3	0	1	0	9	4	11	25
bta-miR-7865-5p	0	0	0	0	0	0	4	0	0	0	0	0	0	0	0	0	0
bta-miR-8549-5p	1	0	0	0	1	0	3	5	1	0	0	0	0	1	1	0	1
bta-miR-8550-5p	0	0	0	0	0	0	0	4	0	0	0	1	1	0	0	1	0
bta-miR-874-3p	57	53	4	40	135	46	108	107	48	259	79	13	58	252	128	83	177
bta-miR-877-5p	772	788	47	354	2155	684	1856	1754	1256	2068	660	59	1279	2187	1055	900	1324
bta-miR-885-5p	232	357	19	125	354	286	508	473	290	684	326	55	232	721	154	229	607
bta-miR-92a-3p	108511	130006	7129	31379	289187	145162	219860	380053	135241	262522	116055	13169	124811	187421	166622	109217	128956
bta-miR-92b-3p	2038	2607	89	696	6158	3645	3727	5453	2202	3040	2120	242	2767	3217	2849	1424	2294
bta-miR-935-3p	0	5	0	0	3	2	7	40	2	32	7	0	3	39	19	0	8
bta-miR-93-5p	5036	4857	315	2144	12885	5968	7126	13330	4440	9759	4143	694	4467	20727	8850	3990	8164
bta-miR-940-3p	0	0	0	1	0	0	0	0	0	0	0	0	0	0	0	0	0
bta-miR-95-3p	0	4	1	0	0	1	1	5	6	0	1	0	4	5	0	2	0
bta-miR-9-5p	0	4	0	0	71	8	19	7	11	22	1	5	23	24	2	2	11
bta-miR-96-5p	152	175	20	54	938	573	224	293	140	268	201	10	193	416	299	207	420
bta-miR-9851-3p	19	32	1	9	80	22	11	38	13	30	13	0	15	94	18	22	36
bta-miR-98-5p	6072	7567	435	4098	13071	7076	9828	12145	3507	12223	5640	1198	3677	30304	6082	3198	12112
bta-miR-99a-3p	349	406	13	234	824	341	711	1182	552	500	334	31	395	1301	377	476	706
bta-miR-99a-5p	17143	7841	532	10189	41586	14462	6497	14870	8619	14831	9269	1284	9955	22537	9823	9570	16452
bta-miR-99b-5p	2795	2627	194	1174	19802	5557	2764	6235	3030	4859	3075	219	3350	6516	3251	3274	4726
chi-miR-202-3p	0	0	0	0	0	0	0	0	0	0	0	0	0	0	0	0	4
chi-miR-502b-5p	72	75	5	28	94	62	15	46	35	172	43	8	40	141	57	25	95
cpo-miR-7-2-3p	0	2	0	0	6	0	0	0	0	0	0	0	0	0	0	0	0
dno-miR-326-5p	4	6	0	5	0	10	12	21	13	10	4	0	12	8	9	3	13
gga-miR-18b-3p	1	17	1	1	29	12	22	34	9	14	3	3	8	15	19	12	17
ggo-miR-431-3p	0	0	0	0	1	1	0	0	5	0	0	0	0	2	3	0	0
hsa-miR-1306-3p	4	0	0	0	0	1	3	0	0	4	1	0	0	1	0	4	5
hsa-miR-139-3p	2	0	0	0	0	0	0	0	1	0	0	0	0	0	0	0	0
hsa-miR-152-5p	5	22	0	6	21	8	35	52	8	21	5	2	5	32	36	3	8
hsa-miR-196b-3p	0	0	0	10	0	0	0	0	0	0	1	0	0	0	0	0	0
hsa-miR-19a-5p	0	0	0	0	15	0	9	0	0	0	0	0	0	6	0	3	0
hsa-miR-200c-5p	32	49	4	26	156	46	30	66	60	85	54	5	20	201	47	39	69
hsa-miR-205-3p	0	0	0	0	0	0	3	0	0	0	0	0	0	0	0	0	0
hsa-miR-30c-2-3p	1529	2217	77	621	4446	2189	4328	4564	1462	2006	1699	157	1956	2732	2096	1221	1877
hsa-miR-31-3p	0	0	0	0	0	0	2	2	0	0	1	0	0	17	0	0	0
hsa-miR-34a-3p	6	3	2	0	15	5	0	15	1	9	9	0	11	45	4	4	10
hsa-miR-3613-3p	10	3	1	5	40	10	26	26	14	23	12	0	16	31	29	18	22
hsa-miR-375-5p	83	41	1	43	319	64	30	102	46	44	25	3	34	12	34	15	32
hsa-miR-432-3p	0	0	0	0	0	0	0	0	0	0	2	0	0	0	0	0	0
hsa-miR-92a-1-5p	129	36	5	49	147	144	207	280	111	107	52	2	84	85	98	35	103
hsa-miR-92b-5p	4	4	0	0	10	6	5	11	5	8	5	0	11	2	0	1	0
hsa-miR-96-3p	0	0	0	0	0	0	0	6	0	0	1	0	0	9	0	1	0
mdo-miR-32-3p	150	61	3	56	177	164	75	149	30	68	44	5	38	183	51	34	56
mml-miR-429-5p	0	0	0	0	0	0	0	0	2	0	0	0	0	0	0	2	0
mml-miR-599-5p	0	0	0	0	0	0	8	0	0	0	0	0	0	0	0	0	0
mmu-miR-130b-5p	30	45	0	14	97	36	40	87	54	70	28	5	45	74	94	36	22
mmu-miR-132-5p	3	8	0	1	0	2	4	11	0	6	0	0	6	7	7	8	21
mmu-miR-138-1-3p	1	1	0	0	0	0	0	0	0	5	0	2	0	0	0	0	0
mmu-miR-138-2-3p	0	0	0	0	0	0	0	0	0	15	0	0	0	2	0	0	0
mmu-miR-182-3p	0	7	0	0	3	2	1	5	0	0	2	0	0	0	1	5	3
mmu-miR-183-3p	26	9	0	12	53	27	20	83	36	23	19	1	5	22	12	16	24
mmu-miR-210-5p	98	190	13	32	293	188	294	548	161	254	127	4	111	150	136	64	102
mmu-miR-29b-2-5p	79	27	1	24	80	39	85	194	124	45	15	2	41	91	38	26	45
mmu-miR-411-3p	1	3	0	0	0	5	0	0	7	0	1	0	0	3	2	2	2
mmu-miR-744-3p	9	5	1	4	14	7	7	32	0	30	4	0	2	20	7	6	0
ocu-miR-141-5p	79	82	4	49	292	133	80	161	114	157	94	11	53	451	110	124	205
ocu-miR-7180-5p	0	2	0	0	0	0	10	0	3	0	0	0	0	6	2	0	1
pbv-miR-9651-5p	0	0	0	0	0	0	0	0	0	0	0	0	0	2	0	0	0
rno-miR-101b-5p	0	0	0	0	8	0	0	6	0	0	0	0	0	0	0	0	0
Rum-bta-00009	4	9	2	5	35	1	15	37	14	8	12	1	11	10	11	8	18
Rum-bta-00018	1	5	0	0	0	0	0	30	0	0	0	1	0	4	0	2	10
Rum-bta-00021	0	1	0	0	0	0	0	0	1	0	0	0	3	0	0	0	0
Rum-bta-00031	2	1	0	0	3	0	0	2	0	7	1	0	9	22	4	2	10
Rum-bta-00035	0	0	0	4	6	0	0	2	1	0	0	0	0	1	0	0	0
Rum-bta-00043	1	0	0	0	14	2	8	0	4	10	5	2	1	49	6	6	7
Rum-bta-00054	658	2540	98	800	2684	320	223	1002	345	10243	2663	294	755	4004	789	1568	5258
Rum-bta-00057	13	2	0	5	11	6	8	3	9	6	1	3	5	9	16	2	2
Rum-bta-00058	5	7	1	9	27	7	1	16	6	14	3	0	12	62	12	4	14
Rum-bta-00060	0	0	0	3	8	2	0	2	0	0	3	0	0	2	0	0	4
Rum-bta-00068	352	234	17	4	162	520	424	432	153	144	92	11	68	199	119	83	12
Rum-bta-00100	0	0	0	1	0	0	0	0	0	0	0	0	0	0	0	0	0
Rum-bta-00111	11	15	1	2	15	9	3	17	7	14	6	0	11	22	6	5	8
Rum-bta-00115	477	1824	316	236	2360	539	2225	6179	924	6351	2651	188	1454	3849	1127	1955	2660
Rum-bta-00129	45	249	8	19	351	37	76	331	52	1081	357	12	110	224	60	107	184
Rum-bta-00142	0	0	0	0	3	0	0	0	0	6	1	0	0	23	2	5	6
Rum-bta-00170	22	54	4	2	2	1	79	64	0	279	0	0	2	0	0	0	0
Rum-bta-00176	1	0	3	0	4	2	8	23	1	6	4	3	14	29	10	2	4
Rum-bta-00188	144	867	21	137	950	77	74	467	169	2419	640	67	309	785	177	423	906
Rum-bta-00207	1	1	0	1	14	2	3	4	4	2	0	0	2	3	1	2	2
Rum-bta-00214	0	0	0	0	36	4	4	0	2	1	0	0	12	10	0	0	22
Rum-bta-00215	0	3	0	0	4	6	0	0	0	0	8	0	0	6	1	0	2
Rum-bta-00215	7	13	0	3	13	20	9	18	2	9	4	0	4	13	10	7	15
Rum-bta-00219-chr15	212	2397	33	99	2016	251	359	1543	279	12301	2616	161	749	2038	299	1793	1643
Rum-bta-00219-chr3	259	2815	49	115	3145	370	509	1719	329	14452	3367	214	963	2635	692	2253	2058
Rum-bta-00241	6	22	1	13	66	25	16	61	3	36	19	4	17	33	59	10	21
Rum-bta-00243	13	10	0	0	26	12	15	44	23	3	2	2	26	17	12	6	9
Rum-bta-00245	1	0	0	0	1	0	0	0	0	7	0	1	0	0	0	0	6
Rum-bta-00248	26	22	2	4	130	22	34	42	29	37	34	2	38	50	13	40	33
Rum-bta-00264	2	10	0	3	18	6	25	7	10	1	0	0	3	6	1	1	0
Rum-bta-00268	246	550	17	131	1409	530	427	1027	659	735	475	27	522	554	379	269	391
Rum-bta-00304	6	7	0	0	10	6	7	6	0	11	6	0	13	15	8	3	1
Rum-bta-00330	6	0	1	0	0	0	0	0	0	0	0	0	0	6	4	0	1
Rum-bta-00366	0	0	0	0	5	0	0	0	0	5	0	0	0	1	0	0	0
Rum-bta-00384	4282	31671	834	3318	28500	3376	5070	22382	4931	62880	20975	1707	9941	28150	7543	15473	33085
Rum-bta-00405	0	5	0	2	0	1	3	2	0	3	1	1	0	1	6	0	0
Rum-bta-00414	7	0	0	3	0	4	5	2	4	15	4	2	3	8	7	1	0
Rum-bta-00418	804	5774	163	785	6558	774	534	3285	1185	13065	3304	216	1802	6722	1346	2855	6789
Rum-bta-00433	4	26	4	8	107	31	14	42	10	65	29	6	29	132	80	40	55
Rum-bta-00457	0	7	0	0	0	1	0	0	0	0	0	0	0	0	0	0	0
Rum-bta-00563	16	13	0	1	13	16	2	16	10	10	0	0	5	12	13	7	6
Rum-bta-00568	4	2	0	11	4	4	0	5	1	5	2	1	0	21	3	1	4
Rum-bta-00583	771	980	54	532	2135	864	610	1158	790	1745	824	116	669	3030	908	624	920
Rum-bta-00585	4	0	0	4	5	0	1	0	0	7	1	0	0	0	0	11	4
Rum-bta-00611	6	7	0	0	18	5	5	5	4	10	0	1	0	22	7	4	10
Rum-bta-00616	8	1	0	1	0	0	5	16	1	4	0	0	1	9	3	0	6
Rum-bta-00621	351	340	19	113	943	415	448	781	311	588	301	36	318	791	507	255	582
Rum-bta-00660	5203	8801	806	3841	24509	1703	4187	15064	4301	42843	19220	1535	12005	22938	10527	12932	21825
Rum-bta-00667	6710	12289	474	3349	29610	9849	28945	42263	8365	12789	7142	1092	9461	39631	12539	10394	18231
Rum-bta-00673	3	0	0	1	0	4	0	0	0	4	0	0	0	0	3	1	4
Rum-bta-00679	0	2	0	0	0	0	3	4	5	3	0	0	0	1	0	0	3
Rum-bta-00682	4	0	0	0	17	0	0	0	1	2	4	0	0	12	8	2	0
Rum-bta-00684	16	22	4	3	55	36	23	83	33	101	19	4	10	68	27	13	41
Rum-bta-00698	0	0	1	0	0	0	0	0	0	0	0	0	0	0	0	0	4
Rum-bta-00699	0	0	0	0	7	0	1	0	0	2	4	0	0	6	0	0	5
Rum-bta-00706	4	24	0	3	46	11	7	18	7	76	47	0	33	100	18	29	33
Rum-bta-00725	6	6	0	4	0	5	10	26	5	4	0	1	0	13	0	2	6
Rum-bta-00730	0	4	1	3	28	6	15	30	4	5	2	1	16	7	1	13	18
Rum-bta-00747	1	5	0	1	6	0	1	0	3	0	0	1	0	10	1	2	3
Rum-bta-00753	0	0	0	0	3	0	0	0	0	1	0	0	0	0	1	0	2
Rum-bta-00764	0	0	0	2	0	0	0	4	0	4	0	2	1	7	0	0	0
Rum-bta-00777	18	21	1	0	66	18	32	85	19	40	23	1	15	34	28	24	31
Rum-bta-00787	4	0	0	0	18	0	3	3	0	0	0	0	0	7	6	0	4
Rum-bta-00816	8	17	1	8	100	25	16	3	2	8	10	2	19	39	15	15	25
Rum-bta-00821	0	1	0	0	1	0	3	2	0	10	0	2	0	0	0	0	4
Rum-bta-00841	0	0	0	0	0	0	0	0	0	0	0	0	0	7	0	0	0
Rum-bta-00846	40	80	3	16	317	93	89	134	41	114	85	9	106	290	107	73	110
Rum-bta-00848	0	3	0	0	0	6	17	3	0	8	2	0	0	3	2	3	9
Rum-bta-00849	0	0	0	0	29	0	0	2	0	1	2	0	0	0	7	0	8
Rum-bta-00887	2	0	0	0	31	11	0	9	0	2	0	0	2	3	0	0	0
Rum-bta-00888	0	0	0	1	2	0	0	4	6	0	2	0	5	0	1	4	7
Rum-bta-00895	6	7	0	0	6	5	8	5	3	5	3	1	3	10	8	3	3
Rum-bta-00895	10	17	0	2	20	12	14	7	4	6	6	0	4	17	9	6	10
Rum-bta-00895	17	32	0	9	33	24	64	79	25	31	19	2	21	44	22	17	25
Rum-bta-00910	0	0	1	0	1	0	0	0	0	9	0	2	0	0	0	0	3
Rum-bta-00925	24	66	2	6	184	29	60	109	50	117	43	4	33	154	27	45	54
Rum-bta-00992	7	5	1	1	1	7	29	119	15	22	19	0	0	4	13	5	2
Rum-bta-01000	14	24	2	1	36	1	29	36	4	37	12	4	9	76	21	12	14
Rum-bta-01004	19	21	0	1	79	14	55	73	16	47	36	4	9	88	13	38	24
Rum-bta-01049	12	7	2	2	31	10	4	29	8	14	9	1	8	21	6	8	25
Rum-bta-01068	5	20	1	3	42	4	21	23	7	25	4	1	4	31	23	11	21
Rum-bta-01077	3	6	1	1	14	4	10	26	9	27	5	1	9	21	6	10	10
Rum-bta-01080	19	50	1	12	133	24	58	57	15	46	22	4	34	28	20	43	44
Rum-bta-01093	3	5	3	2	15	7	21	38	18	17	5	1	5	37	7	11	20
Rum-bta-01097	5	1	0	0	13	1	0	5	0	4	0	0	0	5	2	0	7
Rum-bta-01101	0	2	0	0	0	0	0	0	0	0	0	0	0	0	2	0	9
Rum-bta-01105	117	104	5	66	785	162	411	630	166	402	119	27	75	344	247	208	162
Rum-bta-01125	259	951	139	213	2142	299	669	1776	712	6542	2157	181	1493	4281	1153	1889	2076
Rum-bta-01152	0	0	0	0	1	0	0	0	0	0	0	0	0	0	1	0	0
Rum-bta-01158	15	32	0	7	79	13	1	41	15	247	61	7	50	130	12	45	59
Rum-bta-01198	0	2	0	0	0	0	5	0	0	1	0	0	0	1	0	0	2
Rum-bta-01199	0	0	0	0	0	0	0	0	2	0	0	0	0	2	0	1	0
Rum-bta-01208	0	1	0	0	4	0	0	0	0	8	5	1	13	4	0	0	4
Rum-bta-01228	54	80	4	39	129	79	284	310	65	74	45	14	84	109	83	64	67
Rum-bta-01232	3	1	0	0	2	5	0	0	0	1	4	6	36	3	1	6	0
Rum-bta-01249	276	2851	98	160	3190	265	209	1156	378	8180	3121	247	892	2802	684	1729	2182
Rum-bta-01253	6	12	1	0	34	6	10	24	1	4	5	3	0	12	9	1	4
Rum-bta-01262	0	0	2	0	5	0	0	0	0	0	8	1	0	24	0	0	0
Rum-bta-01263	0	0	0	0	0	0	0	0	0	0	1	0	0	1	0	0	0
Rum-bta-01320	134	395	8	45	354	246	389	432	118	243	184	16	163	390	233	207	176
Rum-bta-01350	15	65	3	15	91	21	68	98	25	41	15	2	54	215	65	38	69
Rum-bta-01356	23	226	1	10	285	34	21	74	22	805	188	9	83	341	77	254	345
Rum-bta-01363	1694	450	14	807	1526	526	5252	9858	2555	590	311	36	308	698	491	295	370
Rum-bta-01372	0	8	0	2	1	0	0	0	0	10	5	0	0	0	0	0	4
Rum-bta-01386	4	0	0	0	17	0	0	0	3	4	0	0	0	5	2	0	9
Rum-bta-01389	14	63	5	0	52	0	1	0	0	2	0	0	0	0	0	0	0
Rum-bta-01407	48	80	3	18	231	80	117	344	84	99	41	1	53	79	74	57	91
Rum-bta-01414	20402	15500	1090	8295	53263	23774	35340	46478	16078	35044	16524	1878	18546	28999	32673	14062	18938
Rum-bta-01445	124	1719	27	90	1471	96	233	1113	193	2863	988	83	462	1603	403	742	1300
Rum-bta-01460	0	2	0	0	22	3	0	2	4	1	5	0	5	0	7	2	5
Rum-bta-01462	8	79	2	5	74	8	31	61	30	344	107	6	44	123	30	43	98
Rum-bta-01467	0	0	0	0	2	0	7	0	0	0	3	0	0	2	1	1	4
Rum-bta-01469	3	9	0	1	13	1	7	17	4	33	18	2	14	34	24	12	15
Rum-bta-01477	0	0	0	0	7	2	0	7	0	5	0	0	3	0	6	0	7
Rum-bta-01478	6	7	0	0	14	9	14	12	3	1	6	1	5	12	3	3	3
Rum-bta-01490	2	5	0	4	8	3	12	13	4	16	11	0	5	7	7	0	5
Rum-bta-01496	0	0	0	0	9	0	10	3	0	4	2	1	0	0	0	0	0
Rum-bta-01501	1	81	0	12	89	5	9	55	18	138	69	10	47	181	32	58	85
Rum-bta-01504	1	6	0	0	0	3	0	0	0	10	0	2	7	17	4	1	5
Rum-bta-01504	0	6	0	0	0	3	0	3	0	18	0	1	7	25	13	1	9
Rum-bta-01544	0	0	0	0	0	0	0	0	1	0	0	0	0	0	0	0	0
Rum-bta-01549	6	8	0	1	6	5	6	7	2	2	3	0	2	10	4	4	2
[truncated: 301 more rows]

## Sheet: Feuil1
	microRNA
1	chr3_7524_star@@sha-miR-26a	Rum-oar-01167
2	1_1141	Rum-bta-00021
3	1_1257	Rum-bta-00058
4	_bta-mir-1-1539	Rum-bta-00057
5	1_1509	Rum-bta-02977
6	Bta-m0042-5p	Rum-bta-00579
7	chr1_448	Rum-oar-00265
8	bta-miR-12047	Rum-bta-01205
9	_bta-mir-1-1131	Rum-bta-00009
10	bta-mir-874
11	10_2099	Rum-bta-03157
12	bta-miR-gx219	Rum-bta-00230
13	10_2529	Rum-bta-00992
14	10_2600	Rum-bta-03145
15	bta-miR-un35	Rum-bta-01797
16	chr10_2603	Rum-oar-02509
17	chr10_3027	Rum-oar-02516
18	chr10_3484	Rum-oar-02516
19	_bta-mir-16-12248	Rum-bta-01587
20	novel-6-3p	Rum-bta-01544
21	chr10_3692	Rum-oar-02518
22	10_3319	Rum-bta-01093
23	11_3412	Rum-bta-01105
24	chr4_6087	Rum-oar-01359
25	oar-chr3_9327_mature	Rum-oar-00936
26	bta-miR-un42	Rum-bta-01797
27	11_4133	Rum-bta-03191
28	chr11_4901	Rum-oar-02617
29	198	Rum-oar-03862
30	28_25961	Rum-bta-03478
31	novel-miR-9	Rum-chi-00943
32	chr11_17232	Rum-oar-02517
33	chi-miR-new-25	Rum-chi-01721
34	chrUn_GJ059508_47921	Rum-oar-02330
35	chr10_24909_mature	Rum-oar-00383
36	Bta-m0038-5p	Rum-bta-01950
37	bta-miR-15005	Rum-bta-01821
38	_bta-mir-12-6385	Rum-bta-01263
39	_bta-mir-12-6878	Rum-bta-01232
40	bta-miR-un35	Rum-bta-01797
41	_bta-mir-12-6940	Rum-bta-01249
42	bta-chr8_46275	Rum-bta-00895
43	bta-miR-12022	Rum-bta-00555
44	13_6276	Rum-bta-03213
45	chr21_27148_star	Rum-oar-04087
46	13_6290	Rum-oar-02993
47	novel_587	Rum-chi-00471
48	chr13_7376	Rum-oar-03017
49	novel_6	Rum-bta-00699
50	bta-mir-339b	Rum-bta-02120
51	bta-miR-gx115	Rum-bta-02057
52	13_7103	Rum-bta-03216
53	Novel_022300.1_326031	Rum-oar-04790
54	chr17_24441_mature	Rum-oar-03421
55	chr13_8502	Rum-oar-03036
56	13_7394	Rum-bta-01363
57	chr16_12012	Rum-oar-03360
58	_bta-mir-13-8608	Rum-bta-01372
59	_bta-mir-13-8780	Rum-bta-01389
60	bta-chr8_36796	Rum-bta-03111
61	chr14_9439	Rum-oar-03339
62	14_itw_0227	Rum-chi-01172
63	14_8262	Rum-bta-01407
64	chr14_10034	Rum-oar-03036
65	Bta-m0041-5p	Rum-bta-00018
66	chr15_10218	Rum-oar-03339
67	novel_mir_56	Rum-oar-01996
68	chr15_10458	Rum-oar-03341
69	_bta-mir-15-10609	Rum-bta-01504
70	Bta-novel-miR-39	Rum-chi-01480
71	chr15_10954	Rum-oar-03341
72	15_9524	Rum-oar-03393
73	chr15_11303	Rum-oar-03343
74	bta-miR-1	Rum-bta-00581
75	novel_27	Rum-chi-01503
76	1_500	Rum-bta-02985
77	bta-miR-gx109	Rum-bta-02223
78	novel-miR-22
79	bta-mir-X-48416	Rum-bta-02810
80	bta-miR-gx193	Rum-bta-02058
81	chr16_22555	Rum-oar-03454
82	16_10856	Rum-bta-03284
83	chr16_13043	Rum-oar-03361
84	bta-chr3_28697	Rum-bta-00215
85	17_23799	Rum-bta-01659
86	bta-16_10094-5p	Rum-chi-02498
87	17_12035	Rum-bta-03308
88	190	Rum-oar-03712
89	bta-miR-gx217	Rum-bta-02755
90	oar-chr3_9016_star@@bta-miR-2285m	Rum-oar-00994
91	chr18_15735	Rum-oar-03556
92	15_9424	Rum-oar-03393
93	chr18_15844	Rum-chi-01335
94	bta-miR-gx214	Rum-bta-02755
95	18_25169	Rum-bta-01788
96	bta-miR-gx232	Rum-bta-01813
97	bta-miR-gx59	Rum-bta-02855
98	chr10_2900	Rum-oar-02514
99	_bta-mir-12-6200	Rum-bta-01228
100	novel-miR-104
101	chr18_16704	Rum-oar-03602
102	chr8_46153	Rum-oar-02121
103	bta-miR-gx240	Rum-bta-01813
104	18_13924	Rum-bta-03343
105	LO-m0031	Rum-oar-00265
106	bta-miR-gx54	Rum-bta-00393
107	chr19_17209	Rum-oar-03847
108	_bta-mir-19-16930	Rum-bta-01846
109	_bta-mir-19-16936	Rum-bta-01849
110	chr19_19903	Rum-oar-03867
111	_bta-mir-19-17270	Rum-bta-01909
112	chr19_18591	Rum-oar-03847
113	novel_53	Rum-chi-02247
114	19_15171	Rum-bta-03376
115	19_itw_0090	Rum-bta-01827
116	chr11_18360_star	Rum-oar-02518
117	chr19_18865	Rum-oar-03867
118	19_27122	Rum-bta-01860
119	oar-mmu-miR-5126	Rum-oar-04048
120	novel_2	Rum-oar-00262
121	chr19_27273	Rum-oar-03869
122	_bta-mir-14-10137	Rum-bta-01466
123	19_16066	Rum-bta-01943
124	oar-chr3_9016_star@@bta-miR-2285m	Rum-oar-00994
125	_bta-mir-11-4287	Rum-bta-01152
126	chr2_20422	Rum-bta-01840
127	2_16698	Rum-bta-02995
128	_bta-mir-1-593	Rum-bta-00068
129	chr2_21306	Rum-bta-01950
130	chr2_21351	Rum-oar-04017
131	chr2_21375	Rum-oar-04019
132	chr2_2718	Rum-chi-01627
133	chr2_21550	Rum-oar-04028
134	Bta-m0079-3p	Rum-bta-00579
135	bta-miR-11030	Rum-bta-01494
136	2_18232	Rum-bta-00207
137	bta-miR-gx242	Rum-bta-00665
138	_bta-mir-21-23724	Rum-bta-02093
139	20_18740	Rum-bta-02000
140	bta-miR-gx113	Rum-bta-02223
141	chr20_28354	Rum-oar-00536
142	chr21_23570	Rum-oar-04071
143	21_19636	Rum-bta-02172
144	12_6057	Rum-bta-01253
145	chr21_23977	Rum-oar-04071
146	chr21_24074	Rum-oar-04087
147	bta-miR-gx3	Rum-bta-00665
148	chr22_29636	Rum-bta-02096
149	chr11_16141	Rum-oar-02518
150	bta-chr8_46275	Rum-bta-00895
151	chr22_25333	Rum-oar-04130
152	chr22_25383	Rum-oar-04130
153	chr22_25462	Rum-oar-04151
154	chr22_30312	Rum-chi-01722
155	novel_77
156	_bta-mir-23-25837	Rum-bta-02311
157	chr23_30428	Rum-bta-02209
158	novel-miR-117	Rum-oar-04334
159	chr23_30758	Rum-oar-04331
160	chr1_1290	Rum-chi-01118
161	_bta-mir-24-26991	Rum-bta-02348
162	chr24_32150	Rum-chi-01972
163	_bta-mir-24-27349	Rum-bta-02340
164	_bta-mir-25-27602	Rum-bta-02371
165	chr25_28322	Rum-oar-04503
166	chr25_28452	Rum-oar-04503
167	bta-miR-gx144	Rum-bta-02058
168	_bta-mir-25-27800	Rum-bta-02395
169	chr25_29021	Rum-oar-04528
170	chr21_40285_mature	Rum-oar-04116
171	bta-miR-gx230	Rum-bta-02447
172	_bta-mir-3-33534	Rum-bta-00268
173	_bta-mir-nv5
174	bta-miR-gx58	Rum-bta-02855
175	_bta-mir-26-30178	Rum-chi-02127
176	chr26_31131	Rum-oar-04583
177	bta-miR-un43	Rum-bta-01598
178	ST_Infected_48h-m0421	Rum-oar-01665
179	Novel_022294.1_53249	Rum-oar-02293
180	_bta-mir-28-31141	Rum-bta-02591
181	novel_92	Rum-chi-01708
182	bta-miR-gx218	Rum-bta-00230
183	novel_284	Rum-oar-01544
184	bta-miR-un30	Rum-bta-01797
185	chr18_24747_star	Rum-oar-03617
186	bta-miR-gx57	Rum-bta-00393
187	bta-miR-un63	Rum-bta-02116
188	29_36181	Rum-bta-02681
189	29_36660	Rum-bta-02683
190	29_18010	Rum-bta-02684
191	chr3_34273	Rum-oar-01307
192	chr3_34882	Rum-oar-01307
193	chr3_35078	Rum-oar-01139
194	bta-chr3_28697	Rum-bta-00215
195	Bta-novel-miR-39	Rum-chi-01480
196	chr3_35319	Rum-oar-01139
197	chr3_35361	Rum-oar-01141
198	chr3_35372	Rum-oar-01141
199	chr3_35386	Rum-oar-01167
200	chr4_36998	Rum-oar-01493
201	_bta-mir-11-5553	Rum-bta-01159
202	chr4_37360	Rum-oar-01493
203	chr4_37563	Rum-oar-01324
204	chr4_37651	Rum-oar-01324
205	bta-miR-un27	Rum-bta-01797
206	chr4_37779	Rum-oar-01359
207	_bta-mir-24-27504	Rum-bta-02361
208	chr5_38145	Rum-oar-01541
209	oar-chr3_9327_mature	Rum-oar-00936
210	5_32096	Rum-bta-00563
211	chr5_39061	Rum-oar-01541
212	chr5_39135	Rum-oar-01543
213	bta-mir-339a
214	bta-miR-un70	Rum-bta-02389
215	chr6_40984	Rum-oar-01806
216	chr6_9247	Rum-oar-01810
217	chr6_41358	Rum-oar-01806
218	chr6_9310	Rum-oar-01810
219	bta-miR-gx136	Rum-bta-02058
220	chr7_42336	Rum-oar-02074
221	oar-hsa-/mmu-miR-3074-5p	Rum-oar-00533
222	chr7_10103	Rum-oar-01814
223	chr5_11589_mature	Rum-oar-01407
224	chr7_42427	Rum-oar-02074
225	novel-miR-69	Rum-chi-00622
226	chr7_42756	Rum-oar-02104
227	_bta-mir-7-41789	Rum-bta-00730
228	HH-m0077	Rum-bta-00673
229	bta-miR-gx211	Rum-bta-02058
230	_bta-mir-7-42699	Rum-bta-00684
231	oar-mmu-miR-5126	Rum-oar-04048
232	chr5_10898_star	Rum-oar-01406
233	bta-miR-gx125	Rum-bta-02058
234	chr7_44606	Rum-oar-02104
235	chr21_40409_mature@@ssc-miR-708-3p	Rum-oar-04118
236	chr7_44631	Rum-oar-01933
237	ST_Infected_48h-m0320	Rum-oar-04929
238	chr8_45036	Rum-oar-02115
239	bta-chr8_36796	Rum-bta-03111
240	_bta-mir-8-43999	Rum-bta-00849
241	Bta-novel-miR-44	Rum-bta-01704
242	chr8_45631	Rum-oar-02115
243	bta-m0110-3p	Rum-bta-00579
244	chr12_18063	Rum-oar-02618
245	bta-miR-un58	Rum-bta-00616
246	chr8_46136	Rum-oar-02121
247	Novel_022309.1_602087	Rum-oar-01665
248	bta-chr8_46275	Rum-bta-00895
249	bta-miR-gx221	Rum-bta-02447
250	chr8_13173	Rum-oar-01933
251	chr8_46560	Rum-oar-02124
252	_bta-mir-8-45409	Rum-bta-00925
253	bta-mir-328	Rum-bta-00936
254	chr9_13534	Rum-oar-02124
255	_bta-mir-16-12568	Rum-bta-01641
256	chr13_7639	Rum-oar-03017
257	_bta-mir-GJ059766.1-49140	Rum-bta-02739
258	bta-mir-2284z-4	Rum-bta-01199
259	_bta-mir-X-47796	Rum-bta-02866
260	chr2_3549_mature@@bta-miR-2284aa-4	Rum-oar-03969
261	chr18_24334	Rum-oar-03693
262	chrx_32813_mature@@bta-miR-2284y	Rum-oar-02294
263	_bta-mir-X-48245	Rum-bta-02765
264	chrX_48993	Rum-oar-04935
265	bta-mir-X-48416	Rum-bta-02810
266	bta-mir-2285f-1	Rum-bta-02860
267	chr3_8281_mature@@bta-miR-2284x	Rum-oar-01183
268	14_itw_0201	Rum-bta-01445
269	bta-miR-gx200	Rum-bta-02058
270	_bta-mir-3-35151	Rum-bta-00304
271	Bta-m0108-3p	Rum-bta-00579
272	chr19_25784_star@@hsa-miR-191-3p	Rum-oar-03869
273	chr24_29665_star@@mmu-miR-25-5p	Rum-oar-04437
274	chi-miR-1291	Rum-bta-01077
275	chr19_38072_star@@hsa-miR-26a-1-3p	Rum-oar-03749
276	bta-mir-28
277	oar-mir-342	Rum-oar-02508
278	Fol-m0016	Rum-oar-04935
279	Bta-m0063-3p	Rum-bta-00579
280	chr15_22159_star@@eca-miR-34b-3p	Rum-oar-03347
281	chr21_40409_mature@@ssc-miR-708-3p	Rum-oar-04116
282	chr24_29664_star@@mmu-miR-93-3p	Rum-oar-04337
283	chr10_25687_star@@hsa-miR-16-1-3p
284	chr25_44997_star@@ssc-miR-1296-3p	Rum-oar-04570
285	25_24137	Rum-bta-03437
286	chr12_28541_star@@hsa-miR-29c-5p
287	chr3_8762_mature@@ssc-miR-615	Rum-oar-01207
288	bta-mir-106b	Rum-bta-00476
289	hsa-/mmu-/rno-miR-181a-3p	Rum-oar-04949
290	hsa-/mmu-/rno-miR-30a-3p	Rum-oar-04983
291	chr1_88_star@@ssc-miR-30e-3p	Rum-oar-00310
292	hsa-/mmu-/rno-let-7c-3p	Rum-oar-04936
293	hsa-/mmu-/rno-let-7d-3p	Rum-oar-04949
294	hsa-/mmu-/rno-let-7e-3p	Rum-oar-04949
295	hsa-/mmu-let-7f-1-3p	Rum-oar-05061
296	hsa-let-7f-2-3p	Rum-oar-05064
297	chr1_1774_star@@hsa-miR-101-5p	Rum-oar-06126
298	oar-chr13_30596_star@@hsa-miR-103a-2-5p	Rum-oar-03071
299	oar-chr13_30596_star@@hsa-miR-103a-2-5p	Rum-oar-03071
300	chr11_18088_star@@ssc-miR-10a-3p	Rum-oar-02518
301	hsa-/mmu-/rno-miR-125b-1-3p	Rum-oar-04948
302	hsa-miR-125b-2-3p	Rum-oar-05078
303	chr5_11070_star@@hsa-miR-1271-3p	Rum-oar-01406
304	chrx_48822_mature@@hsa-miR-1277-5p	Rum-oar-04914
305	chr2_6040_star@@mmu-miR-128-1-5p	Rum-oar-00572
306	hsa-miR-1307-5p	Rum-oar-05078
307	chr3_7610_star@@oan-miR-135a-3p	Rum-oar-01184
308	chrx_32281_star	Rum-oar-02293
309	hsa-/mmu-miR-148a-5p	Rum-oar-05061
310	chr10_17399_star@@oan-miR-15a-3p	Rum-oar-00354
311	mmu-/rno-miR-181c-3p	Rum-oar-00823
312	hsa-miR-186-3p	Rum-oar-05079
313	chr10_17166_star@@hsa-miR-18a-3p	Rum-oar-00341
314	chr7_14387_star@@oan-miR-190a-3p	Rum-oar-01814
315	chr21_41239_star@@hsa-miR-192-3p	Rum-oar-04122
316	chr3_8763_star@@mmu-miR-196a-2-3p	Rum-oar-01207
317	chr1_535_star@@hsa-miR-197-5p	Rum-oar-00275
318	chr10_17171_star@@mmu-miR-19b-1-5p	Rum-oar-00342
319	chr10_17170_star@@oan-miR-20a-2-3p	Rum-oar-00342
320	chr11_18503_star@@mdo-miR-212	Rum-oar-02527
321	bta-mir-219-2
322	LL-m0007	Rum-chi-00501
323	ST_Infected_48h-m0707	Rum-oar-01665
324	chr5_10877_star@@mmu-miR-23a-5p	Rum-oar-01362
325	hsa-/mmu-/rno-miR-26b-3p	Rum-oar-04982
326	hsa-/mmu-/rno-miR-29a-5p	Rum-oar-04982
327	chr4_10596_star@@oan-miR-29b-5p	Rum-oar-01311
328	hsa-/mmu-/rno-miR-30d-3p	Rum-oar-04820
329	chr12_19193_star@@ppa-miR-214	Rum-oar-02616
330	chr2_3399_star@@mmu-miR-320-5p	Rum-oar-03969
331	bta-mir-329a	Rum-bta-00936
332	hsa-/mmu-miR-335-3p	Rum-oar-05061
333	chr3_8032_star@@hsa-miR-33a-3p	Rum-oar-01184
334	chr11_18047_mature@@hsa-miR-33b-3p	Rum-oar-02517
335	chr15_22162_star@@ptr-miR-34c	Rum-oar-03347
336	hsa-miR-361-3p	Rum-bta-02793
337	chrx_31903_star@@oan-miR-363-5p	Rum-oar-02292
338	chr11_18452_star@@ssc-miR-365-5p	Rum-oar-02527
339	chi-miR-376a-5p	Rum-bta-02557
340	bta-mir-376c	Rum-bta-02828
341	hsa-/mmu-/rno-miR-378a-5p	Rum-oar-05038
342	chr23_29272_mature@@ggo-miR-378e	Rum-chi-01856
343	oar-mir-379	Rum-oar-01192
344	chi-miR-382-3p	Rum-bta-00791
345	oar-mir-412	Rum-oar-00536
346	chi-miR-485-3p	Rum-bta-02749
347	oar-mir-487b	Rum-oar-01450
348	chr2_5392_mature@@hsa-miR-491-3p	Rum-oar-04041
349	chi-miR-493-5p	Rum-bta-00219
350	bta-mir-500
351	oar-mir-874
352	hsa-/mmu-/rno-miR-532-3p	Rum-oar-05038
353	Novel_022313.1_700007	Rum-oar-04914
354	chr21_28932	Rum-oar-04086
355	chr7_20164_star@@hsa-miR-628-3p	Rum-oar-01914
356	hsa-miR-652-5p	Rum-chi-02554
357	chr15_21051	Rum-oar-03344
358	hsa-/mmu-/rno-miR-671-3p	Rum-oar-05042
359	hsa-/mmu-miR-7-1-3p	Rum-oar-05062
360	oar-mir-N4	Rum-oar-05104
361	bta-mir-885
362	chrx_31584_star@@mmu-miR-98-3p	Rum-oar-02284
363	chrx_31894_star@@hsa-miR-106a-3p	Rum-oar-02284
364	chrx_47256_star@@hsa-miR-20b-3p	Rum-oar-04996
365	chr1_2587_star	Rum-oar-00051
366	chr19_25750_star@@mmu-let-7g-3p	Rum-oar-03866
367	hsa-/mmu-/rno-let-7i-3p	Rum-oar-04948
368	chr22_28470_star@@mmu-miR-107-5p	Rum-oar-04151
369	hsa-miR-10b-3p	Rum-oar-05064
370	chr14_21600_star@@eca-miR-125a-3p	Rum-oar-03070
371	bta-mir-127
372	chr4_9864_star@@eca-miR-129a-3p	Rum-oar-01362
373	mmu-miR-133a-5p	Rum-oar-01451
374	chr19_25747_star@@mmu-miR-135a-1-3p	Rum-oar-03866
375	hsa-/rno-miR-136-3p	Rum-oar-05062
376	hsa-/mmu-/rno-miR-140-5p	Rum-oar-04949
377	mmu-/rno-miR-143-5p	Rum-oar-03242
378	mmu-/rno-miR-144-5p	Rum-oar-02965
379	mmu-miR-145a-3p	Rum-oar-02257
380	chr22_41558_star@@hsa-miR-146b-3p	Rum-chi-01837
381	chr1_2893_star@@mmu-miR-15b-3p	Rum-oar-00108
382	chr1_4117_star@@hsa-miR-16-2-3p	Rum-oar-00262
383	chr3_8195_star@@mmu-miR-181a-2-3p	Rum-oar-01183
384	oar-mir-188
385	hsa-miR-195-3p/mmu-/rno-miR-195a-3p	Rum-oar-05079
386	chr12_29114_star@@hsa-miR-200a-5p
387	chr12_29116_star@@hsa-miR-200b-5p	Rum-oar-02826
388	FO-m0057	Rum-oar-04936
389	chrx_32274_star@@ssc-miR-221-5p	Rum-oar-02292
390	chrx_31555_star@@oan-miR-223-5p	Rum-oar-02330
391	oar-mir-27b	Rum-bta-02943
392	chi-miR-299-3p	Rum-bta-01811
393	oar-mir-301a	Rum-oar-04460
394	novel-miR-172	Rum-chi-02051
395	oar-hsa-/mmu-miR-3074-5p	Rum-oar-00533
396	hsa-/mmu-/rno-miR-30c-1-3p	Rum-oar-04983
397	chr14_21814_star@@mmu-miR-328-5p	Rum-oar-03070
398	bta-mir-409	Rum-bta-01810
399	hsa-/mmu-/rno-miR-542-3p	Rum-oar-05042
400	mmu-miR-877-3p	Rum-oar-00055
401	hsa-/mmu-/rno-miR-99b-3p	Rum-oar-05061
402	bta-mir-145	Rum-bta-01558
403	ST_Infected_48h-m0042	Rum-oar-04931
404	chi-miR-1185	Rum-bta-02567
405	chi-miR-154b-3p	Rum-bta-00910
406	oar-mir-3956	Rum-oar-00176
407	chr21_28933	Rum-oar-04086
408	oar-mir-3958	Rum-oar-03825
409	26_34462	Rum-bta-02512
410	oar-mir-148b	Rum-oar-01136
411	bta-miR-gx142	Rum-bta-02058
412	bta-mir-324
413	chr14_32319_mature@@hsa-miR-330-5p	Rum-oar-03332
414	hsa-/mmu-/rno-miR-338-5p	Rum-oar-04820
415	bta-mir-340	Rum-bta-01746
416	chrx_32568_star@@ssc-miR-421-5p	Rum-oar-02293
417	rno-miR-452-3p	Rum-oar-04931
418	chr1_3395_star@@ssc-miR-155-3p	Rum-oar-00085
419	LO-m0089	Rum-oar-00515
420	chrx_32575_star@@ssc-miR-374a-3p	Rum-oar-02294
421	oar-miR-374b*	Rum-oar-02586
422	Bta-m0096-3p	Rum-bta-00579
423	chr12_28753_star@@ssc-miR-194b-3p	Rum-oar-02909
